# Supplementary material for: Isopropyl 2-(5-iodo-3-methyl­sulfinyl-1-benzofuran-2-yl)acetate
Source: Acta Crystallogr Sect E Struct Rep Online. 2008 Nov 20;64(Pt 12):o2384. doi: 10.1107/S1600536808037471 (PMC2960084; doi:10.1107/S1600536808037471)
Supplement: Supplementary file 2 [file e-64-o2384-Isup2.hkl]

# 
# h,k,l, Fc-squared, Fo-squared, sigma(Fo-squared) and status flag 
# 
data_I
_shelx_title ' 08-ZHS IN P-1' 
_shelx_refln_list_code          4 
_shelx_F_calc_maximum      164.89 
_exptl_crystal_F_000       400.00 
_reflns_d_resolution_high  0.8107 
 
loop_ 
 _symmetry_equiv_pos_as_xyz 
 'x, y, z' 
 '-x, -y, -z' 
 
_cell_length_a     8.0584 
_cell_length_b    10.1959 
_cell_length_c    10.8367 
_cell_angle_alpha  70.369 
_cell_angle_beta   81.926 
_cell_angle_gamma  66.882 
 
_shelx_F_squared_multiplier     1.000 
 
loop_ 
 _refln_index_h 
 _refln_index_k 
 _refln_index_l 
 _refln_F_squared_calc 
 _refln_F_squared_meas 
 _refln_F_squared_sigma 
 _refln_observed_status 
   1   0   0       76.62       84.51      1.42 o 
   2   0   0     6181.24     6166.92     53.78 o 
   3   0   0     2185.82     2301.39     21.20 o 
   4   0   0     4064.17     4116.57     63.68 o 
   5   0   0     3072.30     2927.87     47.43 o 
   6   0   0        4.67       -1.71      2.60 o 
   7   0   0      626.36      618.20     15.37 o 
   8   0   0        0.96       -2.93      3.47 o 
   9   0   0       52.19       69.11      7.24 o 
  -8   1   0       14.01       22.04      5.01 o 
  -7   1   0        0.96       -4.29      3.05 o 
  -6   1   0      771.82      748.16     16.96 o 
  -5   1   0       59.63       68.91      4.81 o 
  -4   1   0     1192.68     1201.79     21.84 o 
  -2   1   0       21.83       30.28      2.38 o 
  -1   1   0    17035.19    15442.18    227.62 o 
   1   1   0     5057.91     5087.53     54.24 o 
   2   1   0     3321.99     3603.13     29.45 o 
   3   1   0     8249.62     8333.89     72.36 o 
   4   1   0     3254.82     3164.93     34.93 o 
   5   1   0      848.29      848.02     11.65 o 
   6   1   0     1513.92     1447.99     18.63 o 
   7   1   0       21.33       30.13      4.34 o 
   8   1   0      569.47      575.53     15.35 o 
   9   1   0       33.59       31.27      5.88 o 
  -8   2   0       52.42       55.22      6.84 o 
  -7   2   0        3.29       -4.41      3.50 o 
  -6   2   0      422.80      403.05     12.15 o 
  -5   2   0      510.62      502.83     12.99 o 
  -4   2   0       28.95       24.65      3.27 o 
  -3   2   0     1923.35     1979.14     33.05 o 
  -2   2   0      550.56      745.11     14.11 o 
  -1   2   0    13298.26    12326.56    128.90 o 
   0   2   0     1230.29     1250.69     16.46 o 
   1   2   0      205.61      200.85      4.48 o 
   2   2   0     2746.32     2930.23     26.47 o 
   3   2   0      364.62      340.53      3.43 o 
   4   2   0     3765.40     3805.51     35.72 o 
   5   2   0     3200.98     3216.29     36.14 o 
   6   2   0      378.45      402.55      7.27 o 
   7   2   0      777.34      759.28     16.80 o 
   8   2   0       47.99       55.22      5.60 o 
   9   2   0      198.08      201.86      9.27 o 
  -7   3   0      359.89      312.25     11.85 o 
  -6   3   0      103.37      110.86      7.02 o 
  -5   3   0      398.42      369.03     11.48 o 
  -3   3   0      395.45      443.35     11.13 o 
  -2   3   0     5724.84     5219.75     80.16 o 
  -1   3   0      792.47      876.33     11.73 o 
   0   3   0     4735.73     4969.94     53.34 o 
   1   3   0     1419.94     1425.21     16.36 o 
   2   3   0     3431.60     3598.64     58.52 o 
   3   3   0     1687.32     1735.91     16.24 o 
   4   3   0      268.54      294.11      3.35 o 
   5   3   0      890.68      870.27     14.69 o 
   6   3   0      640.40      620.16      9.77 o 
   7   3   0      114.69      110.01      4.02 o 
   8   3   0      214.49      211.26      5.91 o 
   9   3   0       11.34       12.67      4.22 o 
  -7   4   0        2.24        3.07      4.59 o 
  -6   4   0      272.83      265.78     10.89 o 
  -5   4   0      162.16      173.25      8.28 o 
  -4   4   0     1015.09      957.09     20.65 o 
  -3   4   0      381.25      346.74      6.61 o 
  -2   4   0      185.18      165.23      5.65 o 
  -1   4   0     4620.19     4844.76     52.82 o 
   0   4   0      487.93      458.77      9.82 o 
   1   4   0     4164.28     4102.23     44.53 o 
   2   4   0     1656.56     1761.04     20.25 o 
   3   4   0     3927.60     4321.66     61.60 o 
   4   4   0     1895.88     1833.25     21.55 o 
   5   4   0       28.72       26.59      1.61 o 
   6   4   0     1052.29     1055.69     22.22 o 
   7   4   0       28.94       40.86      3.07 o 
   8   4   0       56.49       56.25      3.53 o 
   9   4   0      211.49      220.50      7.29 o 
  -6   5   0       16.26       15.67      5.93 o 
  -5   5   0      285.88      286.69     11.46 o 
  -4   5   0      174.28      198.14      8.95 o 
  -3   5   0      854.52      803.18     18.72 o 
  -2   5   0      870.53      880.90     19.17 o 
  -1   5   0      101.07      117.12      5.16 o 
   0   5   0     4273.03     4260.77    149.57 o 
   1   5   0       15.50       28.91      2.09 o 
   2   5   0     2965.53     2882.70     32.32 o 
   3   5   0     2394.99     2395.00     27.31 o 
   4   5   0     1352.28     1299.74     16.31 o 
   5   5   0     2340.32     2468.53     28.83 o 
   6   5   0        9.11       13.81      2.59 o 
   7   5   0     1103.34     1121.96     16.06 o 
   8   5   0       93.44       97.25      4.32 o 
   9   5   0      122.36      139.00      5.36 o 
  -6   6   0        9.11        7.93      5.55 o 
  -5   6   0        0.01       -2.48      4.71 o 
  -4   6   0      222.35      200.67      9.87 o 
  -3   6   0       64.16       61.89      5.58 o 
  -2   6   0      364.26      355.40     11.48 o 
  -1   6   0     2456.78     2452.93     29.36 o 
   0   6   0      113.96      112.39      3.86 o 
   1   6   0     1931.54     1857.45     22.66 o 
   2   6   0      254.75      257.05     13.90 o 
   3   6   0     3136.36     2960.48     79.09 o 
   4   6   0     2028.95     2082.70     24.86 o 
   5   6   0       21.16       19.62      2.02 o 
   6   6   0     1626.04     1663.77     16.49 o 
   7   6   0        0.09       -1.68      1.37 o 
   8   6   0      735.18      749.14     12.70 o 
   9   6   0      138.53      132.45      5.26 o 
  -5   7   0       41.58       53.04      7.27 o 
  -4   7   0        0.31       -0.69      4.66 o 
  -3   7   0       91.16       92.51      7.09 o 
  -2   7   0      128.74      135.56      7.64 o 
  -1   7   0       70.17       72.25      5.60 o 
   0   7   0      363.71      349.19      8.98 o 
   1   7   0       16.70       20.89      2.47 o 
   2   7   0     2209.89     2154.09     26.16 o 
   3   7   0      183.23      199.17      4.96 o 
   4   7   0      420.87      428.35     20.53 o 
   5   7   0     1181.21     1136.56     34.94 o 
   6   7   0      851.77      795.04     12.41 o 
   7   7   0     1100.41     1172.63     13.03 o 
   8   7   0       37.20       42.58      5.64 o 
   9   7   0      364.46      339.14      9.30 o 
  -4   8   0        4.97        7.34      5.53 o 
  -3   8   0       42.23       46.81      6.32 o 
  -2   8   0      222.46      231.19     10.04 o 
  -1   8   0       26.05       20.36      4.34 o 
   0   8   0      171.76      166.82      7.69 o 
   1   8   0      500.48      506.11      9.26 o 
   2   8   0      220.37      221.33      5.79 o 
   3   8   0      607.44      597.02     10.09 o 
   4   8   0     1315.73     1261.38     17.29 o 
   5   8   0     1271.78     1196.22     16.75 o 
   6   8   0      771.32      732.00     11.91 o 
   7   8   0       25.69       27.65      2.36 o 
   8   8   0      696.54      688.49      9.47 o 
   9   8   0       37.03       49.24      5.48 o 
  -3   9   0       34.68       47.16      6.74 o 
  -2   9   0        4.73       12.82      4.46 o 
  -1   9   0      149.47      145.23      7.96 o 
   0   9   0        0.47       -3.47      3.35 o 
   1   9   0      417.03      417.04     12.50 o 
   2   9   0      284.82      289.90      6.93 o 
   3   9   0        0.45       -1.75      2.70 o 
   4   9   0      129.84      125.89      5.02 o 
   5   9   0        1.32        1.58      2.08 o 
   6   9   0      365.58      359.72      7.86 o 
   7   9   0      299.28      287.41     11.03 o 
   8   9   0       17.77       10.74      4.19 o 
  -1  10   0       31.74       24.87      5.28 o 
   0  10   0      253.32      271.36     10.89 o 
   1  10   0       45.48       40.79      5.31 o 
   2  10   0      539.01      562.66     15.42 o 
   3  10   0      300.25      292.34     10.44 o 
   4  10   0      504.18      518.65     10.16 o 
   5  10   0      722.32      742.26     12.84 o 
   6  10   0        1.58       -0.02      3.72 o 
   7  10   0      312.82      307.84     11.80 o 
   0  11   0        1.27        1.44      4.12 o 
   1  11   0      265.91      288.00     11.18 o 
   2  11   0      156.50      162.21      8.31 o 
   3  11   0      184.70      215.33      9.32 o 
   5  11   0       94.06       96.06      6.69 o 
   6  11   0      643.80      639.13     17.88 o 
  -5 -11   1       31.44       32.18      5.50 o 
  -4 -11   1      308.03      342.30     12.32 o 
  -7 -10   1       20.75       20.28      4.86 o 
  -6 -10   1      622.08      605.06     17.46 o 
  -5 -10   1      369.98      382.79     13.04 o 
  -4 -10   1       97.88      107.61      6.79 o 
  -3 -10   1      310.22      327.67     11.33 o 
  -2 -10   1        1.10        4.74      3.42 o 
  -1 -10   1      436.90      473.35     14.01 o 
   0 -10   1       22.39       26.61      5.23 o 
   1 -10   1       22.42       35.56      5.58 o 
  -8  -9   1        1.32       -5.41      3.87 o 
  -7  -9   1      916.75      874.52     21.75 o 
  -6  -9   1      144.72      129.76      7.61 o 
  -5  -9   1      769.98      770.77     19.34 o 
  -4  -9   1      780.12      777.24     18.94 o 
  -3  -9   1      693.29      687.53     11.80 o 
  -2  -9   1      886.24      882.99     14.07 o 
  -1  -9   1        2.57        1.71      3.32 o 
   0  -9   1      640.43      640.69     16.69 o 
   1  -9   1       90.82       95.34      6.69 o 
   2  -9   1      199.26      208.70      9.84 o 
  -8  -8   1      262.12      289.64     11.38 o 
  -7  -8   1       25.24       35.46      4.84 o 
  -6  -8   1      902.58      876.38     20.58 o 
  -5  -8   1     1161.35     1146.97     16.36 o 
  -4  -8   1      843.28      853.60     13.06 o 
  -3  -8   1     1204.29     1130.28     16.15 o 
  -2  -8   1      188.35      183.45      5.39 o 
  -1  -8   1     1459.30     1504.65     20.44 o 
   0  -8   1      153.89      164.99      7.56 o 
   1  -8   1      485.69      472.26     13.74 o 
   2  -8   1      187.81      171.88      8.68 o 
   3  -8   1      139.68      160.70      9.35 o 
   4  -8   1       86.37      110.74      8.90 o 
  -9  -7   1        6.56       10.61      4.22 o 
  -8  -7   1      359.78      337.22     11.98 o 
  -7  -7   1      351.67      345.96      5.79 o 
  -6  -7   1       39.53       37.14      2.91 o 
  -5  -7   1      149.42      154.40      4.44 o 
  -4  -7   1       16.38       13.85      2.00 o 
  -3  -7   1     1319.17     1231.63     16.60 o 
  -2  -7   1      714.89      712.26     11.20 o 
  -1  -7   1       58.61       57.77      4.04 o 
   0  -7   1      842.07      806.26     12.66 o 
   1  -7   1        7.84       16.87      5.64 o 
   2  -7   1      323.75      331.59     11.70 o 
   3  -7   1      150.11      156.78      8.68 o 
   4  -7   1       71.83       83.07      7.51 o 
   5  -7   1      124.59      140.17      9.87 o 
  -9  -6   1      427.38      447.49     14.06 o 
  -8  -6   1       22.73       13.80      2.93 o 
  -7  -6   1     1283.43     1229.73     36.52 o 
  -6  -6   1      882.06      832.91      9.60 o 
  -5  -6   1      855.73      827.70     12.10 o 
  -4  -6   1     2770.88     2693.64     31.25 o 
  -3  -6   1        2.71       14.67      2.90 o 
  -2  -6   1     2377.34     2367.30     48.20 o 
  -1  -6   1      803.29      798.00     11.85 o 
   0  -6   1      617.86      656.24     18.01 o 
   1  -6   1      790.70      786.61     12.22 o 
   2  -6   1       24.31       26.26      3.51 o 
   3  -6   1      278.19      271.02     10.59 o 
   4  -6   1       19.12       25.37      5.53 o 
   5  -6   1        9.03       24.35      5.75 o 
  -9  -5   1       31.09       40.59      3.78 o 
  -8  -5   1      932.79      947.35     30.99 o 
  -7  -5   1      253.07      236.31      5.96 o 
  -6  -5   1      550.55      539.60      6.97 o 
  -5  -5   1     1217.72     1196.80     12.01 o 
  -4  -5   1      902.19      901.24     12.42 o 
  -3  -5   1     3971.74     3950.54     43.52 o 
  -2  -5   1       30.22       45.97      4.20 o 
  -1  -5   1     3017.53     2988.73     53.48 o 
   0  -5   1       10.27        6.45      1.96 o 
   1  -5   1      141.65      138.61      4.29 o 
   2  -5   1     1206.03     1117.37     15.50 o 
   3  -5   1      304.27      277.14      6.52 o 
   4  -5   1      235.41      243.67      9.94 o 
   5  -5   1      142.41      128.69      8.08 o 
   6  -5   1       35.73       31.66      6.40 o 
  -9  -4   1      346.56      350.23      8.23 o 
  -8  -4   1       69.00       57.97      3.60 o 
  -7  -4   1     1121.14     1095.58     15.66 o 
  -6  -4   1        1.20       -2.06      1.53 o 
  -5  -4   1     2379.10     2528.22     22.78 o 
  -4  -4   1     2548.12     2466.37     31.02 o 
  -3  -4   1     2724.14     2712.90     30.31 o 
  -2  -4   1     4223.12     4093.98    113.55 o 
  -1  -4   1      384.96      405.79      8.47 o 
   0  -4   1     2426.18     2363.28     27.30 o 
   1  -4   1     1443.22     1419.47     17.77 o 
   2  -4   1     1877.80     1818.02     22.15 o 
   3  -4   1      408.32      429.71      7.81 o 
   4  -4   1        6.54       41.04      3.92 o 
   5  -4   1       72.90       62.88      5.88 o 
   6  -4   1        8.23       -2.85      4.04 o 
   7  -4   1       21.15       33.45      5.98 o 
  -9  -3   1       54.08       54.45      3.84 o 
  -8  -3   1      724.80      740.34     12.25 o 
  -7  -3   1       55.93       48.38      5.10 o 
  -6  -3   1     1343.38     1391.24     30.52 o 
  -5  -3   1     1179.78     1200.83     12.47 o 
  -4  -3   1     7535.43     7748.28     55.90 o 
  -3  -3   1     1742.62     1803.29     16.79 o 
  -2  -3   1     1182.50     1255.71     14.76 o 
  -1  -3   1     6293.33     6167.32     65.60 o 
   0  -3   1       15.67       13.83      1.68 o 
   1  -3   1     4430.60     4368.00     47.41 o 
   2  -3   1      730.04      744.05     10.30 o 
   3  -3   1     1713.11     1797.48     31.39 o 
   4  -3   1      725.56      632.49     14.90 o 
   5  -3   1      100.63      104.79      6.45 o 
   6  -3   1      134.31      129.46      7.56 o 
   7  -3   1        7.57       -6.29      4.19 o 
  -9  -2   1       15.40       10.79      4.46 o 
  -8  -2   1      120.21      112.73      6.03 o 
  -7  -2   1      187.55      204.29      5.89 o 
  -6  -2   1       14.76       17.85      1.81 o 
  -5  -2   1     1569.15     1574.25     15.74 o 
  -4  -2   1      642.46      732.73     13.21 o 
  -3  -2   1     1968.47     2180.77     16.51 o 
  -2  -2   1     7745.05     7357.57     87.11 o 
  -1  -2   1      418.84      444.56      5.91 o 
   0  -2   1     7097.45     6782.19     71.96 o 
   1  -2   1       31.00       29.46      5.12 o 
   2  -2   1     3779.64     3772.35     58.27 o 
   3  -2   1     2726.36     2646.44     42.80 o 
   4  -2   1      616.86      600.33     13.59 o 
   5  -2   1      904.15      889.74     18.94 o 
   6  -2   1       41.91       55.67      5.60 o 
   7  -2   1      357.87      364.42     12.35 o 
   8  -2   1       10.87       -0.42      4.74 o 
  -9  -1   1      109.08      111.18      7.41 o 
  -8  -1   1        0.13        8.63      4.12 o 
  -7  -1   1      341.62      332.82      7.01 o 
  -6  -1   1       48.52       55.50      2.37 o 
  -5  -1   1      804.07      868.29      9.80 o 
  -4  -1   1      262.65      257.14      3.90 o 
  -3  -1   1     1235.99     1282.23     12.38 o 
  -2  -1   1     1627.50     1578.79     14.49 o 
  -1  -1   1      820.71      818.82      9.49 o 
   0  -1   1      528.60      552.26      6.80 o 
   1  -1   1     9694.59     9314.45    137.84 o 
   2  -1   1      314.68      378.78      8.06 o 
   3  -1   1     1244.06     1233.38     21.52 o 
   4  -1   1     1802.31     1844.32     31.47 o 
   5  -1   1      237.70      238.58      7.84 o 
   6  -1   1     1273.35     1294.90     25.42 o 
   7  -1   1       10.53       -0.32      3.45 o 
   8  -1   1      397.23      383.61     12.89 o 
  -9   0   1       35.63       27.00      5.63 o 
  -8   0   1      356.22      330.40     11.38 o 
  -7   0   1       16.31       25.19      4.39 o 
  -6   0   1     1168.65     1161.35     22.74 o 
  -5   0   1      850.37      831.33      9.60 o 
  -4   0   1     1401.02     1271.65     16.77 o 
  -3   0   1     3173.67     3343.72     30.05 o 
  -2   0   1      475.52      543.95      5.70 o 
  -1   0   1     1342.83     1260.90     13.98 o 
   1   0   1      684.14      882.15     14.36 o 
   2   0   1     4739.25     4960.96     74.41 o 
   3   0   1       22.43       28.61      2.58 o 
   5   0   1      686.29      756.49     15.82 o 
   6   0   1        3.06       -1.98      2.68 o 
   7   0   1      512.61      483.76     13.34 o 
   8   0   1       39.74       29.43      5.11 o 
   9   0   1      160.43      156.06      8.70 o 
  -8   1   1        2.52       -4.19      4.17 o 
  -7   1   1      162.58      154.06      7.56 o 
  -6   1   1      168.32      179.15      7.51 o 
  -5   1   1     1065.67      990.66     19.61 o 
  -4   1   1     2492.52     2555.08     30.07 o 
  -3   1   1      779.29      797.21      8.48 o 
  -2   1   1     6441.58     6201.02     54.20 o 
  -1   1   1     6656.05     6225.94     54.92 o 
   0   1   1     3059.32     3020.63     43.81 o 
   1   1   1     1329.35     1509.70     38.57 o 
   2   1   1     5564.95     6012.76     48.86 o 
   3   1   1     2337.03     2223.78     24.77 o 
   4   1   1      113.24       87.38      3.89 o 
   5   1   1     2237.15     2329.87     38.53 o 
   6   1   1        0.91        0.27      2.65 o 
   7   1   1      140.64      138.04      6.82 o 
   8   1   1      182.98      173.59      8.16 o 
   9   1   1       12.10        9.94      4.56 o 
  -8   2   1       79.87       89.54      7.29 o 
  -7   2   1       22.90       12.30      4.44 o 
  -6   2   1      377.17      344.76     11.03 o 
  -5   2   1      423.12      470.45     12.40 o 
  -4   2   1      494.46      488.25     11.85 o 
  -3   2   1     3876.95     3869.38     43.71 o 
  -2   2   1      859.32      795.29     18.34 o 
  -1   2   1    27189.97    24652.45    260.80 o 
   0   2   1     2020.86     1988.19     18.39 o 
   1   2   1    11539.85    11339.95    250.62 o 
   2   2   1     6553.02     6355.00    161.41 o 
   3   2   1     3097.13     3132.35     26.35 o 
   4   2   1     8280.47     8510.00     89.78 o 
   5   2   1        9.59        8.23      1.59 o 
   6   2   1     1922.83     1880.97     23.07 o 
   7   2   1      169.74      149.49      6.82 o 
   8   2   1      410.94      426.48     12.70 o 
   9   2   1       11.12        2.65      3.77 o 
  -7   3   1       60.99       69.75      7.12 o 
  -6   3   1       10.34       17.46      4.49 o 
  -5   3   1      291.20      284.21      9.84 o 
  -4   3   1      235.24      268.16      8.95 o 
  -3   3   1      144.02      132.51      5.85 o 
  -2   3   1     2296.11     2303.49     27.30 o 
  -1   3   1     1345.96     1440.22     17.85 o 
   0   3   1     3904.79     3648.61     40.85 o 
   1   3   1     2089.62     2067.85     18.81 o 
   2   3   1     9349.43     9315.27     97.47 o 
   3   3   1     5720.59     5898.08     62.58 o 
   4   3   1     2180.32     2240.96     19.79 o 
   5   3   1     1319.07     1230.74     15.74 o 
   6   3   1       36.35       39.22      2.58 o 
   7   3   1     2825.54     2695.39     32.18 o 
   8   3   1       82.41       74.06      5.58 o 
   9   3   1      339.50      351.60     12.10 o 
  -7   4   1       21.30       11.93      5.03 o 
  -6   4   1       50.18       54.48      6.37 o 
  -5   4   1       13.06        4.91      3.97 o 
  -4   4   1      454.67      474.17     13.19 o 
  -3   4   1       16.40        9.35      3.45 o 
  -2   4   1     2607.23     2467.91     28.28 o 
  -1   4   1      286.91      252.53      4.78 o 
   0   4   1       53.18       69.64      2.88 o 
   1   4   1     9131.19     9212.56     96.79 o 
   2   4   1      553.30      567.24     12.91 o 
   3   4   1     7092.12     7433.49    100.08 o 
   4   4   1     2471.02     2605.71     35.77 o 
   5   4   1     1071.15     1110.64     11.30 o 
   6   4   1     2976.18     2991.53     34.77 o 
   7   4   1       21.24       25.81      2.62 o 
   8   4   1      818.81      778.66     13.13 o 
   9   4   1       93.34       88.07      6.45 o 
  -6   5   1       68.94       71.76      7.71 o 
  -5   5   1       57.87       66.43      6.32 o 
  -4   5   1        0.27        0.67      3.57 o 
  -3   5   1     1654.32     1684.17     32.09 o 
  -2   5   1       46.14       53.33      5.84 o 
  -1   5   1      602.31      567.48      9.57 o 
   0   5   1     2122.88     2160.92     25.11 o 
   1   5   1     1703.80     1682.42     19.88 o 
   2   5   1     2067.98     2037.66     23.40 o 
   3   5   1      985.06     1098.00     16.65 o 
   4   5   1     2161.09     2241.42     26.02 o 
   5   5   1     1136.02     1147.70     15.14 o 
   6   5   1      402.43      400.27      5.80 o 
   7   5   1     1307.92     1308.60     18.02 o 
   8   5   1        4.10        2.60      2.17 o 
   9   5   1      430.03      409.68     10.86 o 
  -6   6   1        5.07        8.28      5.55 o 
  -5   6   1      162.85      175.97      9.94 o 
  -4   6   1      188.28      198.64      9.72 o 
  -3   6   1       75.07       61.52      5.75 o 
  -2   6   1      920.47      927.21     20.78 o 
  -1   6   1       18.35       20.24      2.69 o 
   0   6   1     2572.60     2584.96     30.07 o 
   1   6   1      595.85      555.50      8.57 o 
   2   6   1     1545.47     1618.95     19.66 o 
   3   6   1     1676.14     1655.39     20.07 o 
   4   6   1       68.95       84.44      3.04 o 
   5   6   1     1321.53     1322.06     17.17 o 
   6   6   1      219.94      214.89      4.14 o 
   7   6   1      289.25      293.72      5.23 o 
   8   6   1      438.00      417.86      8.82 o 
   9   6   1        2.02        3.03      2.28 o 
  -5   7   1       54.83       80.59      7.91 o 
  -4   7   1      111.51       93.26      7.79 o 
  -3   7   1      358.64      388.67     13.34 o 
  -2   7   1      162.66      167.84      8.31 o 
  -1   7   1     1456.47     1506.88     29.41 o 
   0   7   1        0.13       -0.12      3.58 o 
   1   7   1     2387.29     2291.25     43.16 o 
   2   7   1     1696.22     1665.19     20.72 o 
   3   7   1     2324.08     2318.86     50.84 o 
   4   7   1     2254.62     2217.46     26.55 o 
   5   7   1      375.15      385.24      7.36 o 
   6   7   1     1859.86     1864.50     24.10 o 
   7   7   1       83.94       85.92      3.01 o 
   8   7   1      420.94      409.38      6.78 o 
   9   7   1      189.50      190.73      7.49 o 
  -4   8   1       47.93       74.14      8.08 o 
  -3   8   1      127.18      135.66      8.48 o 
  -2   8   1      358.72      342.60     12.20 o 
  -1   8   1       14.63       12.15      3.79 o 
   0   8   1     1041.82     1077.67     23.16 o 
   1   8   1      176.93      170.10      7.54 o 
   2   8   1     1585.50     1512.74     24.89 o 
   3   8   1     1968.04     1923.57     24.72 o 
   4   8   1      806.15      808.13     12.31 o 
   5   8   1     1127.04     1092.24     15.53 o 
   6   8   1        7.91       11.96      2.20 o 
   7   8   1     1544.76     1452.45     20.06 o 
   8   8   1       84.00       96.56      3.44 o 
   9   8   1      240.88      241.82      7.51 o 
  -3   9   1        3.62        8.21      5.16 o 
  -2   9   1       30.96       34.71      5.80 o 
  -1   9   1       55.85       58.47      5.65 o 
   0   9   1       58.82       54.80      5.43 o 
   1   9   1      472.28      464.57     13.46 o 
   2   9   1      144.72      142.08      7.12 o 
   3   9   1      857.82      861.38     13.28 o 
   4   9   1       32.17       35.11      9.09 o 
   5   9   1      354.91      340.15      7.49 o 
   6   9   1     1383.21     1385.43     19.46 o 
   7   9   1        0.11       -0.57      2.27 o 
   8   9   1      510.93      487.28      8.82 o 
  -2  10   1        2.12        2.88      4.54 o 
  -1  10   1      107.65      104.94      7.29 o 
   0  10   1      113.95      131.09      7.71 o 
   1  10   1      101.00      111.56      6.97 o 
   2  10   1      451.11      440.92     13.32 o 
   3  10   1       35.01       33.33      4.54 o 
   4  10   1      647.86      626.97     11.30 o 
   5  10   1      448.18      448.44      9.24 o 
   6  10   1       80.56       76.17      4.11 o 
   7  10   1      475.48      492.95     10.16 o 
   8  10   1        6.55       17.61      2.82 o 
   0  11   1      110.54      131.32      8.06 o 
   1  11   1       65.58       73.02      6.50 o 
   2  11   1        6.81       11.38      4.24 o 
   3  11   1       37.46       43.62      5.41 o 
   4  11   1       12.18       16.17      4.14 o 
   5  11   1      217.92      227.52      6.61 o 
   6  11   1      161.35      157.82      5.70 o 
   7  11   1       48.66       57.01      6.22 o 
   3  12   1      341.40      355.22     12.67 o 
   4  12   1      183.38      214.26      9.84 o 
   5  12   1        1.70        4.34      4.26 o 
  -4 -11   2      115.80      114.73      7.86 o 
  -6 -10   2      215.72      213.84     10.51 o 
  -5 -10   2        0.07        3.74      3.94 o 
  -4 -10   2      165.79      170.30      8.88 o 
  -3 -10   2       93.99       89.83      7.29 o 
  -7  -9   2       90.77       91.79      7.02 o 
  -6  -9   2      224.88      232.41     10.51 o 
  -5  -9   2      327.06      319.54     11.90 o 
  -4  -9   2       49.00       57.01      6.25 o 
  -3  -9   2      249.98      273.99     10.91 o 
  -2  -9   2       26.89       30.70      5.46 o 
  -1  -9   2       90.77       97.12      7.19 o 
   0  -9   2       57.46       78.43      6.00 o 
   1  -9   2        7.51        0.30      3.60 o 
   2  -9   2       18.14       22.69      5.26 o 
  -8  -8   2        1.31        1.81      3.57 o 
  -7  -8   2      695.39      695.54     18.89 o 
  -6  -8   2      383.97      345.48     12.08 o 
  -5  -8   2      523.15      521.82     15.00 o 
  -4  -8   2      283.24      286.96     10.64 o 
  -3  -8   2       25.68       33.80      5.08 o 
  -2  -8   2     1672.61     1633.45     21.82 o 
  -1  -8   2        1.05        6.27      4.51 o 
   0  -8   2      193.38      207.28      6.14 o 
   1  -8   2       51.64       56.24      5.41 o 
   2  -8   2        5.14       -0.55      3.72 o 
   3  -8   2       23.11       27.10      5.88 o 
  -8  -7   2      520.01      505.66     15.20 o 
  -7  -7   2      119.50      106.08      6.72 o 
  -6  -7   2     1161.38     1183.20     25.66 o 
  -5  -7   2      221.25      204.51      8.63 o 
  -4  -7   2      427.30      418.13     12.52 o 
  -3  -7   2     2605.27     2533.38     30.41 o 
  -2  -7   2        4.77        4.93      1.99 o 
  -1  -7   2     1410.65     1429.01     19.36 o 
   0  -7   2      254.80      256.49      6.51 o 
   1  -7   2      932.63      909.77     14.29 o 
   2  -7   2      270.79      244.19      9.84 o 
   3  -7   2       51.29       65.09      6.77 o 
   4  -7   2       70.05       82.12      7.64 o 
  -9  -6   2       85.02       92.74      6.67 o 
  -8  -6   2       14.39       18.42      4.39 o 
  -7  -6   2      697.34      681.09     17.38 o 
  -6  -6   2      443.81      449.64     12.94 o 
  -5  -6   2      806.29      826.41     12.13 o 
  -4  -6   2     1870.05     1732.66     37.52 o 
  -3  -6   2      422.30      430.83      7.52 o 
  -2  -6   2     1966.95     1957.69     23.97 o 
  -1  -6   2      294.57      313.50      6.67 o 
   0  -6   2     1788.90     1719.70     22.05 o 
   1  -6   2      616.20      596.79     10.38 o 
   2  -6   2      258.58      245.30      6.48 o 
   3  -6   2      595.37      565.02     15.79 o 
   4  -6   2       98.43      111.08      7.84 o 
   5  -6   2      204.28      218.52     11.01 o 
  -9  -5   2      130.42      132.88      7.49 o 
  -8  -5   2      126.36      130.28      7.04 o 
  -7  -5   2        4.80        1.39      2.07 o 
  -6  -5   2      151.49      175.68      4.98 o 
  -5  -5   2        0.38        0.02      1.28 o 
  -4  -5   2     1588.38     1508.46     18.66 o 
  -3  -5   2     1232.34     1270.98     16.09 o 
  -2  -5   2      141.54      142.15      6.89 o 
  -1  -5   2     2045.66     1953.28     24.42 o 
   0  -5   2      163.18      181.00      4.78 o 
   1  -5   2     1497.02     1418.49     28.64 o 
   2  -5   2      739.41      732.04     11.74 o 
   3  -5   2      315.74      323.90      7.34 o 
   4  -5   2      686.47      662.56     17.33 o 
   5  -5   2        2.15        1.56      4.46 o 
   6  -5   2      124.61      133.18      8.80 o 
  -9  -4   2        0.18        2.26      3.32 o 
  -8  -4   2      328.21      331.25      7.65 o 
  -7  -4   2      443.83      434.96      8.32 o 
  -6  -4   2     1033.39     1016.25     14.23 o 
  -5  -4   2     1724.55     1689.76     20.78 o 
  -4  -4   2      170.98      186.51      2.64 o 
  -3  -4   2     1911.63     2089.13     24.11 o 
  -2  -4   2     1562.98     1543.82     18.46 o 
  -1  -4   2      990.68     1008.53     13.21 o 
   0  -4   2     6204.76     6208.98     67.10 o 
   1  -4   2        7.40       10.96      1.97 o 
   2  -4   2      723.40      677.00     10.46 o 
   3  -4   2      440.01      426.31      8.02 o 
   4  -4   2      487.90      462.48      8.93 o 
   5  -4   2      123.91      130.55      4.99 o 
   6  -4   2        3.00        2.13      4.71 o 
   7  -4   2       81.16       88.87      7.76 o 
  -9  -3   2      223.79      241.84      6.77 o 
  -8  -3   2      130.06      139.47      5.47 o 
  -7  -3   2      415.76      422.51      8.14 o 
  -6  -3   2      502.23      511.32      8.62 o 
  -5  -3   2      919.24      864.61      9.66 o 
  -4  -3   2     1897.28     1928.68     19.85 o 
  -3  -3   2      116.11      121.90      2.82 o 
  -2  -3   2     2632.19     2417.56     28.47 o 
  -1  -3   2      518.29      543.32      8.91 o 
   0  -3   2     1981.31     1929.35     22.50 o 
   1  -3   2     1722.36     1684.45     20.11 o 
   2  -3   2       29.37       42.48      6.72 o 
   3  -3   2     1896.89     1851.15     22.68 o 
   4  -3   2      245.37      262.96      8.75 o 
   5  -3   2      319.63      316.81     10.59 o 
   6  -3   2      191.09      184.16      8.75 o 
   7  -3   2       19.38       29.48      5.95 o 
  -9  -2   2        9.72        5.45      2.73 o 
  -8  -2   2      256.94      266.78      6.93 o 
  -7  -2   2       18.42       25.57      2.72 o 
  -6  -2   2     2454.42     2429.84     38.94 o 
  -5  -2   2     1121.63     1058.97     11.36 o 
  -4  -2   2      835.91      861.16      9.22 o 
  -3  -2   2     5682.29     5411.52     47.61 o 
  -2  -2   2     1161.87     1123.36     13.21 o 
  -1  -2   2    15333.92    14051.99    416.80 o 
   0  -2   2     1462.84     1484.88     34.30 o 
   1  -2   2     4771.36     4692.04     50.43 o 
   2  -2   2      815.42      846.97     15.77 o 
   3  -2   2      205.16      206.05      6.65 o 
   4  -2   2      701.50      698.94     15.30 o 
   5  -2   2       43.57       43.22      4.76 o 
   6  -2   2      297.33      267.02      9.77 o 
   7  -2   2       35.06       33.40      5.55 o 
   8  -2   2        0.46       -5.99      3.99 o 
  -9  -1   2      113.73      131.44      7.98 o 
  -8  -1   2        0.61        3.35      3.52 o 
  -7  -1   2      825.07      834.03     10.56 o 
  -6  -1   2      249.26      259.62      4.70 o 
  -5  -1   2     2041.77     2044.20     19.92 o 
  -4  -1   2     3340.56     3500.55     31.81 o 
  -3  -1   2     1266.66     1343.85     12.97 o 
  -2  -1   2    11166.92    11127.50     96.29 o 
  -1  -1   2        1.65        3.30      1.93 o 
   0  -1   2    21837.99    19339.46    203.98 o 
   1  -1   2      863.25     1009.33     12.02 o 
   2  -1   2     5195.63     5472.07     82.35 o 
   3  -1   2     3371.54     3567.82     55.64 o 
   4  -1   2     1540.01     1588.06     27.90 o 
   5  -1   2     1433.25     1405.32     26.28 o 
   6  -1   2        4.01        7.86      3.47 o 
   7  -1   2      187.67      193.88      8.46 o 
   8  -1   2       63.24       61.17      6.12 o 
  -9   0   2        6.64       -0.30      5.06 o 
  -8   0   2       59.72       63.28      6.22 o 
  -7   0   2       19.24       24.55      4.34 o 
  -6   0   2      500.83      483.80      9.79 o 
  -5   0   2      529.64      574.43      9.21 o 
  -4   0   2     1274.09     1320.32     13.34 o 
  -3   0   2     1472.10     1398.94     13.53 o 
  -2   0   2      801.88      763.95      7.65 o 
  -1   0   2    17016.85    15670.16    294.61 o 
   0   0   2      256.60      263.06      2.68 o 
   1   0   2      416.18      537.35      9.22 o 
   2   0   2     9049.79     8870.58    131.24 o 
   3   0   2     5934.54     6020.97     90.70 o 
   4   0   2     3217.32     3410.88     53.93 o 
   5   0   2      271.98      300.75      8.78 o 
   6   0   2     1361.91     1271.15     24.60 o 
   7   0   2        1.21        4.29      3.52 o 
   8   0   2       74.20       75.18      6.05 o 
   9   0   2       60.30       65.11      7.17 o 
  -8   1   2       91.14       91.37      6.82 o 
  -7   1   2       38.90       57.35      6.10 o 
  -6   1   2      390.18      346.84      7.65 o 
  -5   1   2      422.55      463.26      6.46 o 
  -4   1   2        8.86        5.90      1.17 o 
  -3   1   2     1490.27     1433.49     14.90 o 
  -2   1   2      349.61      423.81      5.46 o 
  -1   1   2     7422.41     7555.42    164.86 o 
   0   1   2     5687.52     5303.26     56.77 o 
   1   1   2       11.10        4.86      0.89 o 
   2   1   2     3107.98     3093.49     31.70 o 
   4   1   2     1187.37     1251.41     21.97 o 
   5   1   2     3279.43     3186.41     51.13 o 
   6   1   2       24.95       30.15      3.92 o 
   7   1   2      793.26      787.91     17.95 o 
   8   1   2        4.20        8.06      3.87 o 
   9   1   2      123.60      120.46      7.76 o 
  -8   2   2        8.03        7.29      4.79 o 
  -7   2   2      474.39      408.38     13.04 o 
  -6   2   2      289.06      309.75     10.39 o 
  -5   2   2      361.73      344.10      7.43 o 
  -4   2   2      957.81      946.31     13.61 o 
  -3   2   2      591.78      585.51      9.04 o 
  -2   2   2     3286.93     3576.11     52.38 o 
  -1   2   2     7229.76     7327.90     65.66 o 
   0   2   2       64.39       52.74      1.64 o 
   1   2   2     3003.20     3108.97     47.09 o 
   2   2   2     2495.41     2516.81     97.79 o 
   3   2   2     2968.94     3217.00     27.15 o 
   4   2   2      855.48      876.03     16.34 o 
   5   2   2       70.30       49.91      3.42 o 
   6   2   2      652.85      627.70     14.16 o 
   7   2   2        3.78        2.36      2.68 o 
   8   2   2      544.10      532.09     14.58 o 
   9   2   2       37.74       35.83      5.58 o 
  -7   3   2       17.77       30.90      5.48 o 
  -6   3   2      306.43      304.34     11.08 o 
  -5   3   2      353.65      368.71     11.43 o 
  -4   3   2      681.88      627.66     10.63 o 
  -3   3   2      675.37      673.39     11.58 o 
  -2   3   2      894.07     1025.20     19.71 o 
  -1   3   2     3252.65     3131.80     97.84 o 
   0   3   2        8.35        8.82      1.96 o 
   1   3   2     3775.96     3810.32     53.49 o 
   2   3   2     1667.46     1682.61     15.53 o 
   3   3   2      827.03      950.43     20.44 o 
   4   3   2     3353.92     3382.59     28.89 o 
   5   3   2       13.43       22.90      4.40 o 
   6   3   2      666.44      680.63     10.61 o 
   7   3   2      189.49      192.61      7.64 o 
   8   3   2       33.48       28.86      4.54 o 
   9   3   2      239.71      224.03      9.82 o 
  -7   4   2      138.67      147.26      8.98 o 
  -6   4   2       45.82       66.01      6.87 o 
  -5   4   2      238.66      236.30      9.65 o 
  -4   4   2      255.02      254.85      9.50 o 
  -3   4   2      978.14      905.59     26.02 o 
  -2   4   2     9166.31     9169.25     80.60 o 
  -1   4   2        1.07        2.09      1.16 o 
   0   4   2     3925.85     3874.10     54.50 o 
   1   4   2        6.60        7.07      0.93 o 
   2   4   2     4402.34     4568.20     43.48 o 
   3   4   2     4526.49     4787.23     55.99 o 
   4   4   2      253.71      338.22      5.82 o 
   5   4   2     3858.91     3988.64     34.28 o 
   6   4   2       24.67       21.84      1.80 o 
   7   4   2      365.22      367.70      7.62 o 
   8   4   2      143.74      128.66      6.92 o 
   9   4   2       76.41       64.02      6.20 o 
  -6   5   2       32.83       25.79      5.63 o 
  -5   5   2       14.91       24.85      5.38 o 
  -4   5   2       68.31       60.10      5.83 o 
  -3   5   2      549.95      567.47     14.90 o 
  -2   5   2      179.73      201.84      8.23 o 
  -1   5   2     2821.05     2741.93     25.81 o 
   0   5   2       96.44      116.02      5.95 o 
   1   5   2     3453.41     3365.08     30.46 o 
   2   5   2     1781.97     1821.66     21.04 o 
   3   5   2     1749.04     1809.97     21.14 o 
   4   5   2     2333.35     2251.88     26.13 o 
   5   5   2      202.08      197.46      4.68 o 
   6   5   2     2914.66     3046.16     27.45 o 
   7   5   2       80.17       77.32      3.60 o 
   8   5   2      921.83      882.90     14.18 o 
   9   5   2      294.45      289.29     10.74 o 
  -6   6   2        1.85        7.79      5.55 o 
  -5   6   2       35.27       36.70      6.32 o 
  -4   6   2      118.62      110.02      7.64 o 
  -3   6   2      168.22      170.07      8.55 o 
  -2   6   2      328.84      334.72     11.26 o 
  -1   6   2       23.47       33.99      4.02 o 
   0   6   2      648.98      623.02      9.01 o 
   1   6   2      517.13      524.54      7.86 o 
   2   6   2     4482.80     4779.37     78.13 o 
   3   6   2     2656.16     2631.25     30.02 o 
   4   6   2      950.30      961.05     13.00 o 
   5   6   2     3362.69     3574.21     40.50 o 
   6   6   2        6.89        8.92      1.86 o 
   7   6   2     1472.31     1488.20     17.24 o 
   8   6   2      287.12      308.16      7.41 o 
   9   6   2      438.96      454.73      9.85 o 
  -5   7   2       30.56       11.23      5.26 o 
  -4   7   2      158.52      163.73      9.45 o 
  -3   7   2        5.75        5.16      4.39 o 
  -2   7   2      212.88      247.36      9.92 o 
  -1   7   2       13.55       16.09      3.97 o 
   0   7   2      161.84      155.69      7.19 o 
   1   7   2      589.91      580.54      8.95 o 
   2   7   2      202.16      206.00      4.73 o 
   3   7   2      499.49      463.80      7.82 o 
   4   7   2     1543.75     1558.23     19.65 o 
   5   7   2      522.35      535.76      9.05 o 
   6   7   2      928.33      951.48     14.01 o 
   7   7   2        8.83       14.06      1.89 o 
   8   7   2      967.31      936.77     11.60 o 
   9   7   2      269.20      274.80      7.57 o 
  -4   8   2       14.72       13.79      5.58 o 
  -3   8   2      180.55      178.95      9.25 o 
  -2   8   2        3.22        3.94      3.79 o 
  -1   8   2      463.81      453.56     13.66 o 
   0   8   2       71.32       71.09      5.38 o 
   1   8   2     1111.70     1075.31     22.59 o 
   2   8   2      405.92      364.94      6.96 o 
   3   8   2        0.09        0.34      1.47 o 
   4   8   2     1002.66      982.75     14.05 o 
   5   8   2        5.47        5.26      1.89 o 
   6   8   2      295.58      295.68      6.76 o 
   7   8   2      649.74      661.89     11.50 o 
   8   8   2        3.93        4.90      2.00 o 
   9   8   2      176.01      176.64      6.18 o 
  -3   9   2        0.85        6.52      4.66 o 
  -2   9   2      215.86      211.66      9.99 o 
  -1   9   2        0.28        2.90      3.69 o 
   0   9   2      700.25      705.48     18.00 o 
   1   9   2      549.47      532.29     14.75 o 
   2   9   2      876.54      834.17     19.29 o 
   3   9   2     1043.84      980.61     14.34 o 
   4   9   2      119.90      119.09      4.19 o 
   5   9   2     2012.71     2015.03     25.64 o 
   6   9   2       32.55       40.10      3.20 o 
   7   9   2      584.26      566.42     10.72 o 
   8   9   2      316.63      321.11      6.27 o 
   9   9   2       80.18       84.81      3.67 o 
  -2  10   2        0.21        1.17      4.12 o 
  -1  10   2      123.41      131.27      8.26 o 
   0  10   2       37.90       43.54      5.90 o 
   1  10   2      533.70      550.04     15.65 o 
   2  10   2      497.82      506.10     14.63 o 
   3  10   2       31.65       35.48      4.71 o 
   4  10   2     1002.58     1014.64     22.44 o 
   5  10   2       15.79       31.66      3.09 o 
   6  10   2     1184.13     1176.96     17.66 o 
   7  10   2      135.84      148.42      5.35 o 
   8  10   2      348.28      358.53      8.67 o 
   0  11   2      119.80      131.59      8.18 o 
   1  11   2        5.00       10.24      4.17 o 
   2  11   2      107.57      124.99      7.51 o 
   3  11   2       30.81       32.63      5.23 o 
   4  11   2      377.88      385.92     12.77 o 
   5  11   2      651.70      639.21     17.11 o 
   6  11   2        7.57       21.00      3.01 o 
   7  11   2      475.05      493.34     10.51 o 
   2  12   2       15.93       14.23      4.71 o 
   3  12   2      287.17      318.33     12.27 o 
   4  12   2      221.36      223.21     10.31 o 
   5  12   2      172.55      179.64      8.98 o 
  -5 -10   3      215.27      224.60     10.69 o 
  -4 -10   3      477.58      503.92     16.04 o 
  -3 -10   3       48.81       62.04      7.09 o 
  -2 -10   3      272.32      288.57     11.70 o 
  -7  -9   3       10.16       11.78      4.76 o 
  -6  -9   3      151.94      137.81      8.53 o 
  -5  -9   3      345.48      339.23     12.79 o 
  -4  -9   3      216.22      206.47      9.87 o 
  -3  -9   3      653.89      674.86     18.30 o 
  -2  -9   3       32.38       38.36      5.98 o 
  -1  -9   3      878.18      878.78     21.52 o 
  -8  -8   3      107.08      114.08      7.93 o 
  -7  -8   3      170.94      176.64      9.20 o 
  -6  -8   3        1.10       -0.17      3.27 o 
  -5  -8   3      367.50      318.57     12.00 o 
  -4  -8   3       92.08       96.70      7.04 o 
  -3  -8   3       73.19       81.18      6.45 o 
  -2  -8   3      482.06      464.82     14.16 o 
  -1  -8   3       42.68       47.31      5.63 o 
   0  -8   3      527.76      474.91     14.26 o 
   1  -8   3       77.98       74.29      5.73 o 
   2  -8   3       86.97       84.26      6.67 o 
   3  -8   3       31.06       57.92      7.02 o 
  -8  -7   3       40.99       52.27      6.07 o 
  -7  -7   3      274.80      284.18     11.11 o 
  -6  -7   3      392.10      371.17     12.72 o 
  -5  -7   3       38.68       58.34      6.05 o 
  -4  -7   3     1235.86     1195.74     25.69 o 
  -3  -7   3       69.52       61.99      5.43 o 
  -2  -7   3      285.55      307.91     11.11 o 
  -1  -7   3      319.55      324.30     11.18 o 
   0  -7   3        0.63       -2.78      2.13 o 
   1  -7   3      143.89      142.12      5.18 o 
   2  -7   3       18.23       22.61      3.40 o 
   3  -7   3      224.89      221.03     10.19 o 
   4  -7   3       60.61       74.81      7.79 o 
  -8  -6   3      566.81      559.29     16.04 o 
  -7  -6   3      167.76      180.46      8.55 o 
  -6  -6   3      230.65      239.55      9.60 o 
  -5  -6   3      836.01      791.92     18.75 o 
  -4  -6   3      330.60      321.65     10.89 o 
  -3  -6   3     2106.79     2007.85     36.87 o 
  -2  -6   3       40.27       50.33      4.34 o 
  -1  -6   3      767.70      752.22     11.78 o 
   0  -6   3       60.71       63.48      3.68 o 
   1  -6   3       82.12       68.91      3.92 o 
   2  -6   3      278.82      284.07      7.27 o 
   3  -6   3       12.30        8.56      2.96 o 
   4  -6   3       17.60       28.42      5.70 o 
   5  -6   3       38.23       53.14      7.41 o 
  -9  -5   3      279.84      303.15     11.51 o 
  -8  -5   3        3.71        7.51      3.84 o 
  -7  -5   3      689.05      667.47     16.74 o 
  -6  -5   3      177.26      171.61      7.86 o 
  -5  -5   3     1540.97     1548.24     29.63 o 
  -4  -5   3     1493.22     1463.04     28.19 o 
  -3  -5   3      123.53      122.12      3.36 o 
  -2  -5   3     2864.95     2800.53     32.27 o 
  -1  -5   3       46.82       49.98      2.92 o 
   0  -5   3     1528.04     1521.50     19.67 o 
   1  -5   3      776.14      767.83     15.29 o 
   2  -5   3      877.82      856.34     13.40 o 
   3  -5   3       89.81       86.49      4.27 o 
   4  -5   3       44.54       53.52      4.01 o 
   5  -5   3       51.00       61.44      6.84 o 
   6  -5   3        0.58       12.25      5.43 o 
  -9  -4   3       28.35       22.89      4.74 o 
  -8  -4   3      390.58      400.67     12.30 o 
  -7  -4   3      212.10      201.22      8.11 o 
  -6  -4   3      783.15      755.82     17.26 o 
  -5  -4   3      905.67      884.45     12.41 o 
  -4  -4   3     1366.69     1379.56     11.43 o 
  -3  -4   3     2502.86     2416.75     30.11 o 
  -2  -4   3       38.67       49.94      2.93 o 
  -1  -4   3     2338.12     2158.92     28.19 o 
   0  -4   3      881.01      933.63     12.96 o 
   1  -4   3     2348.57     2348.98     31.91 o 
   2  -4   3      720.70      672.78     10.76 o 
   3  -4   3      268.58      261.13      6.30 o 
   4  -4   3      629.11      628.38     16.46 o 
   5  -4   3        6.57        7.94      2.78 o 
   6  -4   3      164.91      173.74      9.40 o 
  -9  -3   3       25.88       48.23      5.21 o 
  -8  -3   3       16.92       15.00      3.87 o 
  -7  -3   3        5.54        3.87      2.70 o 
  -6  -3   3        4.16        4.94      1.88 o 
  -5  -3   3     1204.02     1198.28     12.68 o 
  -4  -3   3      478.14      497.95      6.21 o 
  -3  -3   3       78.78       78.53      1.66 o 
  -2  -3   3     2680.23     2472.03     27.80 o 
  -1  -3   3      298.45      343.03      5.58 o 
   0  -3   3     2425.83     2261.02     26.19 o 
   1  -3   3     1242.04     1264.53     16.09 o 
   2  -3   3     1847.13     1777.41     21.72 o 
   3  -3   3     2256.59     2279.61     27.47 o 
   4  -3   3        0.48       -1.48      1.83 o 
   5  -3   3      570.64      589.66     15.37 o 
   6  -3   3       10.17        6.79      4.26 o 
   7  -3   3      214.36      232.51     10.81 o 
  -9  -2   3      197.78      201.79      8.46 o 
  -8  -2   3       15.94       31.52      4.64 o 
  -7  -2   3      420.84      428.86      8.20 o 
  -6  -2   3      393.11      379.75      6.43 o 
  -5  -2   3       34.03       28.32      2.89 o 
  -4  -2   3      943.09     1017.99     10.68 o 
  -3  -2   3      778.53      774.43      8.24 o 
  -2  -2   3      898.54      945.51      8.59 o 
  -1  -2   3     2074.85     1910.52     21.81 o 
   0  -2   3      476.65      503.87     10.62 o 
   1  -2   3     2146.41     2039.68     26.21 o 
   2  -2   3     1050.73     1084.30     15.36 o 
   3  -2   3      353.77      335.31      8.88 o 
   4  -2   3      586.95      588.80     13.66 o 
   5  -2   3        5.12       13.07      3.67 o 
   6  -2   3      546.43      510.32     14.16 o 
   7  -2   3       25.92       22.17      5.23 o 
   8  -2   3       81.25       71.29      7.09 o 
  -8  -1   3      124.66      140.45      5.05 o 
  -7  -1   3       51.45       50.28      2.67 o 
  -6  -1   3      381.31      337.90      5.61 o 
  -5  -1   3     1106.07     1159.62     12.43 o 
  -4  -1   3      100.90      102.13      3.89 o 
  -3  -1   3     2470.77     2297.56     21.23 o 
  -2  -1   3      241.03      240.30      3.80 o 
  -1  -1   3      359.38      331.59      8.31 o 
   0  -1   3     1435.00     1495.61     48.64 o 
   1  -1   3     1015.00     1075.64     16.22 o 
   2  -1   3     3454.07     3576.74     54.95 o 
   3  -1   3      635.71      765.34     14.88 o 
   4  -1   3      497.23      552.00     12.60 o 
   5  -1   3      351.94      358.12     10.34 o 
   6  -1   3       34.08       44.06      4.84 o 
   7  -1   3      546.29      504.17     14.31 o 
   8  -1   3       57.93       54.53      6.42 o 
  -8   0   3        2.12        3.52      4.26 o 
  -7   0   3      297.90      284.00      7.12 o 
  -6   0   3      381.17      426.38      6.49 o 
  -5   0   3      583.11      575.74      8.85 o 
  -4   0   3     2640.03     2514.58     31.94 o 
  -3   0   3      275.99      252.88      3.68 o 
  -2   0   3     6305.00     6318.21     55.27 o 
  -1   0   3      832.41      859.75     28.85 o 
   0   0   3     6111.31     6463.61     65.10 o 
   1   0   3     7637.35     7857.73    116.49 o 
   2   0   3      949.27      884.43     15.27 o 
   4   0   3       60.81       62.21      3.97 o 
   5   0   3     1369.78     1274.82     23.93 o 
   6   0   3      385.63      378.80     10.98 o 
   7   0   3       41.81       43.67      5.11 o 
   8   0   3       14.05       11.53      4.31 o 
  -8   1   3       60.58       66.80      6.79 o 
  -7   1   3       48.20       63.68      4.01 o 
  -6   1   3      537.77      514.28      9.65 o 
  -5   1   3      543.56      568.22      7.45 o 
  -4   1   3      167.58      148.13      3.11 o 
  -3   1   3     3623.15     3742.55     33.75 o 
  -2   1   3       10.06        6.69      1.42 o 
  -1   1   3     4105.73     3866.17     34.34 o 
   0   1   3     8954.93     8612.44     90.78 o 
   1   1   3    15341.29    15540.30    228.74 o 
   2   1   3     4004.98     4260.23     41.79 o 
   3   1   3      632.18      636.33     12.20 o 
   4   1   3     4437.79     4435.81     68.56 o 
   5   1   3        0.63        1.81      2.31 o 
   6   1   3     1219.54     1222.37     23.83 o 
   7   1   3      477.33      456.07     12.79 o 
   8   1   3      286.15      307.69     10.93 o 
   9   1   3      122.00      104.96      7.39 o 
  -8   2   3        1.50       -0.79      4.61 o 
  -7   2   3       48.55       62.09      6.45 o 
  -6   2   3       86.18      100.58      4.51 o 
  -5   2   3      441.00      402.85     13.12 o 
  -4   2   3      668.54      685.32      8.24 o 
  -3   2   3      455.13      468.75      5.83 o 
  -2   2   3     1760.43     1673.17     16.68 o 
  -1   2   3      114.39      124.24      2.08 o 
   0   2   3     6499.41     5999.40     60.63 o 
   1   2   3     5103.47     5229.91     78.03 o 
   2   2   3     3531.96     3492.83     53.01 o 
   3   2   3     4619.45     4975.37     49.11 o 
   4   2   3     1294.33     1291.01     22.71 o 
   5   2   3     2843.58     2869.00     46.62 o 
   6   2   3      152.03      144.93      6.20 o 
   7   2   3      678.09      646.15     15.65 o 
   8   2   3      136.60      130.33      7.31 o 
   9   2   3       76.83       81.35      6.67 o 
  -7   3   3       30.51       19.64      5.33 o 
  -6   3   3       96.46       97.59      4.72 o 
  -5   3   3       32.12       43.99      5.72 o 
  -4   3   3      439.58      409.47      8.19 o 
  -3   3   3      374.50      387.85      7.44 o 
  -2   3   3     2173.70     2204.72     26.40 o 
  -1   3   3     5312.15     5547.35     60.85 o 
   0   3   3      402.61      400.34     12.71 o 
   1   3   3     5151.17     5248.65     56.68 o 
   2   3   3     1154.36     1330.68     21.87 o 
   3   3   3     4601.62     5148.63     77.83 o 
   4   3   3     4002.78     4262.64     42.99 o 
   5   3   3      281.67      297.42      5.42 o 
   6   3   3     3539.18     3493.35     56.68 o 
   7   3   3       35.45       46.71      4.91 o 
   8   3   3      361.05      353.16     11.43 o 
   9   3   3      101.17      102.36      7.17 o 
  -7   4   3       29.87       25.71      6.20 o 
  -6   4   3       63.09       55.17      6.77 o 
  -5   4   3      158.89      165.42      5.82 o 
  -4   4   3        5.29       -0.06      2.45 o 
  -3   4   3      790.24      793.73     17.70 o 
  -2   4   3     1187.47     1286.08     18.91 o 
  -1   4   3       53.81       47.34      3.04 o 
   0   4   3     4517.76     4691.42     77.68 o 
   1   4   3      391.61      389.92      4.54 o 
   2   4   3     3136.32     3343.54     29.87 o 
   3   4   3     1176.44     1265.16     15.27 o 
   4   4   3      807.86      801.84     10.91 o 
   5   4   3     2234.18     2326.11     38.73 o 
   6   4   3       49.61       44.98      2.59 o 
   7   4   3     1777.65     1766.71     32.51 o 
   8   4   3        0.62       -0.22      3.37 o 
   9   4   3      384.92      362.16     12.35 o 
  -6   5   3       52.75       71.93      7.79 o 
  -5   5   3      108.83       95.98      7.34 o 
  -4   5   3      265.32      315.29      7.90 o 
  -3   5   3      712.86      687.16     17.16 o 
  -2   5   3      508.74      483.28      9.03 o 
  -1   5   3        1.28       -0.38      1.58 o 
   0   5   3     2049.03     2128.59     50.56 o 
   1   5   3      876.85      817.47      8.59 o 
   2   5   3      721.20      725.62      7.71 o 
   3   5   3     3585.05     3673.79     33.06 o 
   4   5   3      387.19      459.61      7.36 o 
   5   5   3      624.61      639.71      9.82 o 
   6   5   3      914.60      916.17     13.69 o 
   7   5   3       12.40       12.97      2.20 o 
   8   5   3      399.26      404.59     12.45 o 
   9   5   3       58.61       61.10      5.98 o 
  -6   6   3       45.05       42.00      7.44 o 
  -5   6   3      122.15      148.45      9.17 o 
  -4   6   3      306.51      266.45     11.13 o 
  -3   6   3     2144.87     2058.06     38.88 o 
  -2   6   3      143.72      128.04      5.18 o 
  -1   6   3     2088.10     2092.28     49.21 o 
   0   6   3      187.50      168.08      4.59 o 
   1   6   3     3632.64     3575.86     32.56 o 
   2   6   3     2846.89     2842.17     26.16 o 
   3   6   3      925.96      910.66      9.58 o 
   4   6   3     2985.22     3039.82     79.56 o 
   5   6   3       57.34       60.64      2.88 o 
   6   6   3     1046.69     1040.48     14.67 o 
   7   6   3       18.12       30.28      2.35 o 
   8   6   3      282.39      271.46      7.13 o 
   9   6   3      136.49      133.10      7.89 o 
  -5   7   3        1.13        5.93      4.96 o 
  -4   7   3      181.60      186.91     10.12 o 
  -3   7   3        1.61        2.65      3.97 o 
  -2   7   3      378.44      382.47     12.47 o 
  -1   7   3       26.93       30.90      4.71 o 
   0   7   3     2306.17     2297.51     40.84 o 
   1   7   3      543.25      508.78     12.94 o 
   2   7   3     1759.40     1806.93     21.73 o 
   3   7   3     1123.98     1080.23     14.34 o 
   4   7   3      564.76      589.10     22.94 o 
   5   7   3     3349.91     3311.41     38.13 o 
   6   7   3       31.14       41.80      2.84 o 
   7   7   3     1959.66     1926.21     28.34 o 
   8   7   3      224.17      224.83      5.00 o 
   9   7   3      256.73      272.29      7.75 o 
  -4   8   3       55.91       74.39      7.17 o 
  -3   8   3        2.53       -3.64      4.07 o 
  -2   8   3        4.41       15.94      4.71 o 
  -1   8   3      293.77      308.95     11.21 o 
   0   8   3        3.20        5.21      3.45 o 
   1   8   3      998.71      999.11     21.57 o 
   2   8   3      515.24      474.17     12.74 o 
   3   8   3     1129.58     1140.16     15.44 o 
   4   8   3     1002.41     1012.11     14.26 o 
   5   8   3       66.92       68.02      3.29 o 
   6   8   3     2053.53     2007.74     37.70 o 
   7   8   3       56.97       65.14      5.23 o 
   8   8   3      669.11      713.01      9.96 o 
   9   8   3      353.90      355.43      6.79 o 
  -3   9   3       53.95       69.97      6.94 o 
  -2   9   3        0.13        5.11      4.12 o 
  -1   9   3      143.03      140.74      8.08 o 
   0   9   3       60.11       57.45      5.85 o 
   1   9   3       13.68        7.98      3.35 o 
   2   9   3      458.05      442.58     12.82 o 
   3   9   3       22.63       28.96      4.12 o 
   4   9   3       84.03       86.94      3.75 o 
   5   9   3      822.95      775.73     12.43 o 
   6   9   3       72.71       68.08      3.56 o 
   7   9   3      566.22      551.60     10.51 o 
   8   9   3      215.06      220.56      5.26 o 
   9   9   3      247.94      230.21      5.59 o 
  -2  10   3       71.20       86.24      7.12 o 
  -1  10   3        2.84        2.58      4.14 o 
   0  10   3      212.52      233.75     10.22 o 
   1  10   3       80.86      102.01      6.99 o 
   2  10   3       65.35       70.64      5.98 o 
   3  10   3      276.12      254.50      9.87 o 
   4  10   3        2.18        6.60      3.35 o 
   5  10   3      289.37      298.30      7.12 o 
   6  10   3      251.67      254.89      6.74 o 
   7  10   3       27.30       36.91      3.36 o 
   8  10   3      202.07      191.42     10.09 o 
   0  11   3       45.97       55.72      6.50 o 
   1  11   3      189.77      204.86      9.79 o 
   2  11   3      212.81      204.66      9.57 o 
   3  11   3      124.92      124.42      7.34 o 
   4  11   3      636.39      624.53     17.08 o 
   5  11   3       15.57       15.57      4.26 o 
   6  11   3      335.29      350.58     11.34 o 
   7  11   3      199.47      192.50      6.24 o 
   2  12   3       35.96       59.93      6.79 o 
   3  12   3      152.56      149.39      8.38 o 
   4  12   3        1.81       12.50      4.74 o 
   5  12   3      381.27      371.76     13.34 o 
   6  12   3       43.49       52.84      6.27 o 
  -3 -10   4       54.96       80.46      7.93 o 
  -6  -9   4       83.17       79.67      7.86 o 
  -5  -9   4      133.38      150.61      9.17 o 
  -4  -9   4      329.00      360.83     13.44 o 
  -3  -9   4       16.63       15.42      4.86 o 
  -2  -9   4      182.07      199.48      9.74 o 
  -1  -9   4       90.56       91.62      7.29 o 
   0  -9   4       31.09       28.24      5.63 o 
  -7  -8   4      180.30      200.47     10.31 o 
  -6  -8   4      349.74      356.06     13.19 o 
  -5  -8   4      488.97      503.33     15.92 o 
  -4  -8   4       17.51       21.70      5.31 o 
  -3  -8   4      667.11      687.16     18.65 o 
  -2  -8   4       51.91       50.19      6.32 o 
  -1  -8   4      235.73      225.52     10.09 o 
   0  -8   4      193.56      189.76      9.17 o 
   1  -8   4       42.20       57.87      6.72 o 
  -8  -7   4       12.13       23.36      5.31 o 
  -7  -7   4      178.20      188.74      9.74 o 
  -6  -7   4      145.51      146.05      8.41 o 
  -5  -7   4      181.31      174.93      8.90 o 
  -4  -7   4     1124.92     1150.62     26.06 o 
  -3  -7   4      113.80      107.96      7.41 o 
  -2  -7   4     1427.02     1315.65     28.04 o 
  -1  -7   4       45.00       59.06      6.15 o 
   0  -7   4      666.98      616.67     16.74 o 
   1  -7   4      216.59      208.36      9.60 o 
   2  -7   4      113.96      107.94      7.66 o 
   3  -7   4      405.70      427.05     14.16 o 
  -8  -6   4      105.11      118.08      7.56 o 
  -7  -6   4        3.40        3.27      3.82 o 
  -6  -6   4      348.16      336.48     11.93 o 
  -5  -6   4       92.86       92.69      6.65 o 
  -4  -6   4       39.09       55.15      6.25 o 
  -3  -6   4     1057.91     1014.39     22.81 o 
  -2  -6   4        1.64        0.30      3.69 o 
  -1  -6   4     1752.00     1657.91     32.36 o 
   0  -6   4      121.01      117.31      7.29 o 
   1  -6   4      325.40      312.47      7.38 o 
   2  -6   4      220.49      214.87      6.52 o 
   3  -6   4       48.71       61.67      6.71 o 
   4  -6   4      143.60      157.53      9.12 o 
  -8  -5   4      121.61      135.73      7.59 o 
  -7  -5   4      247.39      240.10      9.74 o 
  -6  -5   4      132.97      136.67      7.36 o 
  -5  -5   4      554.14      553.41     14.93 o 
  -4  -5   4       15.24       16.49      3.89 o 
  -3  -5   4      447.78      423.51     12.77 o 
  -2  -5   4      708.41      690.66     17.13 o 
  -1  -5   4       27.00       33.37      5.01 o 
   0  -5   4     1023.43      978.08     22.45 o 
   1  -5   4      111.42      107.99      4.39 o 
   2  -5   4      736.54      714.64     12.16 o 
   3  -5   4      297.40      307.60      7.74 o 
   4  -5   4       98.02       91.32      8.93 o 
   5  -5   4      109.28      107.79      8.01 o 
  -8  -4   4       77.70       82.30      6.10 o 
  -7  -4   4      329.38      319.74     10.66 o 
  -6  -4   4      232.54      227.05      8.78 o 
  -5  -4   4       91.69       92.64      5.78 o 
  -4  -4   4     2085.22     2075.92     25.81 o 
  -3  -4   4        1.40        1.21      2.68 o 
  -2  -4   4     1399.18     1352.33     26.73 o 
  -1  -4   4      245.19      199.80      4.51 o 
   0  -4   4      428.64      429.09      7.70 o 
   1  -4   4      215.53      216.59      5.55 o 
   2  -4   4      264.05      275.11      6.44 o 
   3  -4   4      640.68      617.18     10.83 o 
   4  -4   4       60.05       63.64      4.02 o 
   5  -4   4        1.86        2.65      4.81 o 
   6  -4   4       79.82       84.33      7.31 o 
  -8  -3   4      361.76      387.16     12.22 o 
  -7  -3   4       38.65       47.88      4.86 o 
  -6  -3   4     1059.96     1008.66     21.03 o 
  -5  -3   4     1298.41     1273.19     18.65 o 
  -4  -3   4      178.55      189.72      4.83 o 
  -3  -3   4     4537.61     4508.69    100.77 o 
  -2  -3   4       47.73       61.76      5.31 o 
  -1  -3   4     6779.70     6452.36     69.42 o 
   0  -3   4      319.34      335.13      6.09 o 
   1  -3   4     1217.58     1207.74     15.79 o 
   2  -3   4      636.32      636.46     10.10 o 
   3  -3   4      118.91       98.93      4.48 o 
   4  -3   4      258.37      273.95      7.18 o 
   5  -3   4        3.54        4.49      2.45 o 
   6  -3   4       49.76       61.70      5.00 o 
   7  -3   4        3.46       -4.84      4.69 o 
  -8  -2   4      108.60      126.23      6.77 o 
  -7  -2   4      552.48      582.97     14.41 o 
  -6  -2   4      380.69      378.14      7.53 o 
  -5  -2   4      320.63      327.86      5.10 o 
  -4  -2   4     2944.15     2913.40     27.12 o 
  -3  -2   4       89.79       76.96      2.01 o 
  -2  -2   4     5222.66     5131.72     80.29 o 
  -1  -2   4     1055.44     1149.05     22.29 o 
   0  -2   4     4823.98     4842.45    105.05 o 
   1  -2   4     1701.06     1703.89     20.33 o 
   2  -2   4     2742.24     2701.95     32.61 o 
   3  -2   4     2281.51     2461.77     64.57 o 
   4  -2   4      186.63      204.32      7.49 o 
   5  -2   4      855.86      796.96     18.03 o 
   6  -2   4        0.67        0.50      3.79 o 
   7  -2   4      128.14      121.85      7.89 o 
  -7  -1   4       31.00       30.82      3.14 o 
  -6  -1   4      281.84      289.91      5.16 o 
  -5  -1   4      228.99      229.04      4.17 o 
  -4  -1   4      245.65      238.87      3.95 o 
  -3  -1   4      599.16      584.66      6.74 o 
  -2  -1   4      332.76      385.82      9.62 o 
  -1  -1   4     3770.09     3528.17     56.34 o 
   0  -1   4     1206.80     1199.46     14.37 o 
   1  -1   4     1930.97     1903.42     34.32 o 
   2  -1   4     4965.16     5344.13     57.77 o 
   3  -1   4      370.05      371.66      9.15 o 
   4  -1   4     2183.75     2030.98     34.76 o 
   5  -1   4        3.06       17.93      3.77 o 
   6  -1   4      644.39      629.49     15.67 o 
   7  -1   4      188.30      174.71      8.41 o 
   8  -1   4       32.71       39.33      5.95 o 
  -7   0   4      160.76      167.67      5.63 o 
  -6   0   4       48.43       46.59      2.58 o 
  -5   0   4      563.39      562.07      7.40 o 
  -4   0   4        9.31        7.39      1.36 o 
  -3   0   4     1166.30     1249.25     12.57 o 
  -2   0   4     2430.65     2388.57     22.06 o 
  -1   0   4      269.47      304.24      8.01 o 
   0   0   4      244.56      198.98      6.27 o 
   1   0   4      151.25      178.90      3.39 o 
   2   0   4     1285.00     1277.17     21.23 o 
   3   0   4      329.00      306.23      7.69 o 
   4   0   4        3.92        4.34      2.48 o 
   5   0   4     1051.61      999.34     20.01 o 
   6   0   4       16.26       18.62      3.97 o 
   7   0   4      206.75      196.41      8.53 o 
   8   0   4       72.10       65.98      6.12 o 
  -8   1   4       20.60       32.18      4.16 o 
  -7   1   4      167.97      148.43      5.48 o 
  -6   1   4      246.25      281.26     10.17 o 
  -5   1   4       88.05       88.94      2.77 o 
  -4   1   4      809.81      757.62      8.80 o 
  -3   1   4        9.79       10.12      1.24 o 
  -2   1   4     2041.38     2024.90     18.99 o 
  -1   1   4     1240.41     1247.84     12.15 o 
   0   1   4     3638.71     3667.49     39.55 o 
   1   1   4     2255.01     2524.59     38.56 o 
   2   1   4       57.72       73.83      1.93 o 
   3   1   4     2272.64     2401.73     38.26 o 
   4   1   4      366.15      386.59      9.50 o 
   5   1   4      260.82      260.85      8.08 o 
   6   1   4      628.37      646.57     15.25 o 
   7   1   4      119.27      107.71      6.37 o 
   8   1   4      118.23      106.27      6.97 o 
   9   1   4      145.65      131.54      8.36 o 
  -8   2   4      102.65      107.89      7.91 o 
  -7   2   4       22.06       35.83      4.43 o 
  -6   2   4      128.05      123.34      4.89 o 
  -5   2   4      279.87      261.91      6.50 o 
  -4   2   4      316.89      280.10      6.34 o 
  -3   2   4     1997.90     2015.09     19.37 o 
  -2   2   4      598.84      656.19      7.41 o 
  -1   2   4     4613.79     4463.92     39.64 o 
   0   2   4      109.80      130.38      2.28 o 
   1   2   4       27.95       21.87      1.66 o 
   2   2   4     3012.13     3246.32     49.67 o 
   3   2   4       97.75       98.03      2.54 o 
   4   2   4     2242.86     2166.02     35.66 o 
   5   2   4      468.36      489.51     11.58 o 
   6   2   4      162.43      149.69      6.37 o 
   7   2   4       68.85       68.36      5.18 o 
   8   2   4       10.10        6.74      3.82 o 
   9   2   4       75.69       71.63      7.04 o 
  -7   3   4      150.73      164.90      7.41 o 
  -6   3   4       30.37       35.21      5.43 o 
  -5   3   4      124.21       95.29      6.09 o 
  -4   3   4      478.24      538.99      9.80 o 
  -3   3   4       47.69       49.18      2.98 o 
  -2   3   4     3057.02     3048.66     28.07 o 
  -1   3   4       35.02       36.67      1.23 o 
   0   3   4     2273.31     2138.68     30.97 o 
   1   3   4     1472.11     1413.55     16.66 o 
   2   3   4     1532.70     1624.11     26.41 o 
   3   3   4     2716.65     2797.54     43.99 o 
   4   3   4      105.39      155.02      3.56 o 
   5   3   4     1831.67     1869.24     32.21 o 
   6   3   4      322.90      328.57      9.72 o 
   7   3   4      368.88      328.24     10.56 o 
   8   3   4      635.41      543.97     14.93 o 
   9   3   4       24.56       21.84      5.13 o 
  -7   4   4       10.03       20.80      5.58 o 
  -6   4   4       34.39       32.73      3.86 o 
  -5   4   4       51.85       68.32      4.16 o 
  -4   4   4      147.41      142.14      5.22 o 
  -3   4   4      902.63      898.57     19.66 o 
  -2   4   4        7.56       19.44      3.45 o 
  -1   4   4      913.65      885.65     12.40 o 
   0   4   4      953.32      972.83     16.44 o 
   1   4   4     4136.97     4284.43    101.60 o 
   2   4   4     2957.87     2847.37     31.81 o 
   3   4   4      893.55      876.00     16.22 o 
   4   4   4     3766.00     3987.56     62.19 o 
   5   4   4      107.16      126.35      5.22 o 
   6   4   4      487.80      476.20     13.80 o 
   7   4   4      731.66      758.40     17.53 o 
   8   4   4      381.08      370.55     12.05 o 
   9   4   4      262.80      259.34     10.29 o 
  -6   5   4        1.13       -2.28      4.56 o 
  -5   5   4       25.83       38.40      5.94 o 
  -4   5   4        7.26       17.31      5.07 o 
  -3   5   4      229.62      200.56      5.99 o 
  -2   5   4     1108.86     1110.85     20.63 o 
  -1   5   4       62.65       68.71      3.25 o 
   0   5   4      774.31      766.81     11.08 o 
   1   5   4     1470.76     1500.12     20.25 o 
   2   5   4     3006.04     3158.94     35.46 o 
   3   5   4     5433.94     5703.82     66.19 o 
   4   5   4      672.00      699.50     10.08 o 
   5   5   4     3500.44     3677.88     58.74 o 
   6   5   4        9.88        7.70      1.84 o 
   7   5   4     1143.53     1078.29     22.54 o 
   8   5   4      314.09      323.33     11.16 o 
   9   5   4      200.53      196.70      9.57 o 
  -6   6   4        5.57       12.27      5.70 o 
  -5   6   4       47.94       54.62      6.94 o 
  -4   6   4       48.15       51.19      4.07 o 
  -3   6   4      437.49      429.66      9.74 o 
  -2   6   4       27.87       28.70      3.09 o 
  -1   6   4      113.23      111.98      4.22 o 
   0   6   4       49.35       40.72      2.77 o 
   1   6   4     1301.46     1303.91     16.90 o 
   2   6   4      766.84      813.28      8.79 o 
   3   6   4       28.27       26.56      1.39 o 
   4   6   4     2148.93     2229.28     26.24 o 
   5   6   4      103.11      110.22      3.65 o 
   6   6   4     2319.59     2355.13     28.58 o 
   7   6   4       52.15       65.78      3.40 o 
   8   6   4      940.99      863.46     20.41 o 
   9   6   4      272.15      263.85     10.89 o 
  -5   7   4        6.42       16.74      5.85 o 
  -4   7   4       74.51       69.68      6.92 o 
  -3   7   4       95.20      100.12      4.85 o 
  -2   7   4       11.80        4.41      2.72 o 
  -1   7   4      560.20      563.73     10.40 o 
   0   7   4      286.74      283.84      6.53 o 
   1   7   4      698.52      704.65     11.70 o 
   2   7   4      986.55      918.35     10.02 o 
   3   7   4       79.84       87.55      3.04 o 
   4   7   4      933.83      950.60     13.20 o 
   5   7   4      333.40      315.85      6.53 o 
   6   7   4       12.44       22.34      2.43 o 
   7   7   4      854.11      833.55     10.51 o 
   8   7   4       64.07       63.26      3.58 o 
   9   7   4      270.60      273.99     11.08 o 
  -4   8   4      361.81      340.94     13.49 o 
  -3   8   4        0.31        1.14      3.69 o 
  -2   8   4      364.29      391.40     13.22 o 
  -1   8   4       22.12       28.04      4.51 o 
   0   8   4     1059.63     1053.86     15.93 o 
   1   8   4     1254.41     1210.94     27.75 o 
   2   8   4      105.95      130.85      6.37 o 
   3   8   4     2365.38     2338.26     27.82 o 
   4   8   4      114.62      134.68      4.18 o 
   5   8   4     1371.26     1374.14     18.45 o 
   6   8   4       24.75       34.48      2.85 o 
   7   8   4      407.79      399.95      8.53 o 
   8   8   4      280.08      279.51      5.85 o 
   9   8   4        0.44       -1.51      2.52 o 
  -3   9   4       67.06       82.07      7.29 o 
  -2   9   4        0.06        3.42      3.72 o 
  -1   9   4      346.65      345.90     12.62 o 
   0   9   4      116.00      126.38      7.54 o 
   1   9   4      330.60      310.61     10.98 o 
   2   9   4      401.58      377.59     11.98 o 
   3   9   4       75.00       81.30      5.58 o 
   4   9   4     2825.33     2774.19     33.07 o 
   5   9   4       59.21       61.89      7.31 o 
   6   9   4     1373.85     1350.17     18.98 o 
   7   9   4      409.17      383.89      8.42 o 
   8   9   4      433.50      413.94      9.51 o 
   9   9   4      195.51      212.70      8.14 o 
  -2  10   4       38.51       41.28      6.72 o 
  -1  10   4        6.83       11.51      4.61 o 
   0  10   4      347.76      341.66     12.47 o 
   1  10   4       59.57       60.01      5.55 o 
   2  10   4      199.61      196.60      8.95 o 
   3  10   4      702.83      651.65     17.08 o 
   4  10   4      165.99      176.22      8.23 o 
   5  10   4      690.96      656.64     16.96 o 
   6  10   4       83.07       83.40      6.04 o 
   7  10   4      785.54      765.50     13.26 o 
   8  10   4      208.41      249.50      7.15 o 
  -1  11   4       16.88       31.84      5.68 o 
   0  11   4        4.40        3.47      3.55 o 
   1  11   4      117.98      119.64      7.91 o 
   2  11   4       43.70       45.75      5.95 o 
   3  11   4      231.33      230.13      9.89 o 
   4  11   4      146.76      131.00      7.76 o 
   5  11   4       64.23       63.01      5.68 o 
   6  11   4      498.23      496.18     15.05 o 
   7  11   4       52.96       63.90      3.94 o 
   1  12   4       10.17        9.35      4.61 o 
   2  12   4       41.63       58.54      6.97 o 
   3  12   4        4.77        7.17      4.36 o 
   4  12   4      166.60      168.11      9.08 o 
   5  12   4       89.70       75.70      6.55 o 
   6  12   4       28.20       54.95      6.50 o 
  -5  -9   5      155.16      147.58      9.47 o 
  -4  -9   5       49.09       61.15      7.49 o 
  -3  -9   5        6.92       15.94      5.28 o 
  -2  -9   5       98.18      105.48      8.01 o 
  -1  -9   5       13.40        3.35      4.88 o 
  -6  -8   5      138.21      134.66      8.70 o 
  -5  -8   5        2.42       -2.90      4.14 o 
  -4  -8   5      164.17      177.96      9.79 o 
  -3  -8   5       17.75       23.68      5.46 o 
  -2  -8   5      119.92      119.04      8.31 o 
  -1  -8   5      164.77      152.84      8.88 o 
   0  -8   5        1.96        8.50      4.81 o 
   1  -8   5       30.97       40.89      6.25 o 
  -7  -7   5       43.72       29.16      6.00 o 
  -6  -7   5      160.34      163.58      9.15 o 
  -5  -7   5      446.81      428.67     14.51 o 
  -4  -7   5       31.37       50.76      6.45 o 
  -3  -7   5      197.74      192.34      9.45 o 
  -2  -7   5      350.65      309.87     11.93 o 
  -1  -7   5      177.35      174.16      9.12 o 
   0  -7   5      144.17      134.62      8.13 o 
   1  -7   5        1.52        8.23      4.91 o 
   2  -7   5       66.22       64.34      7.27 o 
  -7  -6   5      241.45      266.16     11.26 o 
  -6  -6   5      380.27      377.34     13.14 o 
  -5  -6   5      288.42      277.14     11.06 o 
  -4  -6   5      330.97      332.48     12.20 o 
  -3  -6   5       24.51       30.47      5.48 o 
  -2  -6   5      528.10      528.05     15.77 o 
  -1  -6   5      128.69      125.94      7.39 o 
   0  -6   5      127.16      125.44      7.93 o 
   1  -6   5      112.79       89.56      6.79 o 
   2  -6   5      192.26      175.26      8.90 o 
   3  -6   5       90.55       92.07      7.44 o 
   4  -6   5        0.07        9.82      5.36 o 
  -8  -5   5       67.82       80.56      6.47 o 
  -7  -5   5       98.21       87.28      6.45 o 
  -6  -5   5      251.06      254.87     10.19 o 
  -5  -5   5      620.14      589.44     16.22 o 
  -4  -5   5      281.31      272.18     10.54 o 
  -3  -5   5     2101.55     1926.22     36.85 o 
  -2  -5   5        1.68        9.65      4.22 o 
  -1  -5   5      815.02      766.09     18.99 o 
   0  -5   5      310.24      283.22     10.76 o 
   1  -5   5      861.17      821.11     19.91 o 
   2  -5   5      797.21      786.27     19.69 o 
   3  -5   5       29.01       39.30      3.92 o 
   4  -5   5      239.55      251.09      8.16 o 
   5  -5   5        5.31        5.24      3.66 o 
  -8  -4   5        1.26        1.93      3.60 o 
  -7  -4   5       57.52       62.09      5.31 o 
  -6  -4   5       46.57       52.22      5.23 o 
  -5  -4   5       59.77       59.86      5.33 o 
  -4  -4   5      968.41      930.48     21.08 o 
  -3  -4   5        5.61       12.84      4.04 o 
  -2  -4   5     1748.00     1691.71     32.66 o 
  -1  -4   5      249.05      265.61     10.09 o 
   0  -4   5     1233.36     1149.15     24.27 o 
   1  -4   5      465.82      427.35     12.89 o 
   2  -4   5      105.47       95.04      4.27 o 
   3  -4   5      541.49      565.46     15.41 o 
   4  -4   5        0.02        5.10      2.68 o 
   5  -4   5      333.60      344.02      8.79 o 
   6  -4   5        2.15       11.09      3.47 o 
  -8  -3   5       13.48       17.90      4.26 o 
  -7  -3   5       40.50       52.99      5.31 o 
  -6  -3   5      264.64      256.26      9.25 o 
  -5  -3   5       73.25       62.77      3.27 o 
  -4  -3   5      150.93      144.52      4.45 o 
  -3  -3   5      286.57      283.02      9.62 o 
  -2  -3   5       40.56       44.86      5.11 o 
  -1  -3   5      675.39      682.97     16.74 o 
   0  -3   5      332.14      329.24     10.76 o 
   1  -3   5     2143.32     2074.00     25.22 o 
   2  -3   5      666.59      679.51     13.03 o 
   3  -3   5        9.69       16.06      2.74 o 
   4  -3   5      566.83      551.53     12.82 o 
   5  -3   5        0.09       -1.02      2.32 o 
   6  -3   5      356.35      349.23      8.91 o 
  -8  -2   5       47.73       51.77      4.96 o 
  -7  -2   5       68.52       68.36      5.03 o 
  -6  -2   5      162.34      136.92      4.57 o 
  -5  -2   5     1315.48     1374.41     18.57 o 
  -4  -2   5      135.39      130.79      4.10 o 
  -3  -2   5      585.15      584.09     14.11 o 
  -2  -2   5        2.80        7.34      3.25 o 
  -1  -2   5      254.44      262.24      9.00 o 
   0  -2   5      996.95      941.62     19.45 o 
   1  -2   5       28.55       70.12      3.42 o 
   2  -2   5      421.57      449.44      7.84 o 
   3  -2   5      301.80      296.79      6.44 o 
   4  -2   5       52.43       46.88      3.31 o 
   5  -2   5      290.73      288.08      9.99 o 
   6  -2   5       21.16       31.42      5.11 o 
   7  -2   5       83.06       84.53      7.17 o 
  -7  -1   5      220.31      208.18      5.91 o 
  -6  -1   5      669.28      713.97     11.65 o 
  -5  -1   5      211.02      218.85      5.40 o 
  -4  -1   5     1821.46     1745.52     21.89 o 
  -3  -1   5        9.46        7.18      1.86 o 
  -2  -1   5     4814.85     4687.26     73.87 o 
  -1  -1   5      936.38      886.47     18.45 o 
   0  -1   5     4024.54     4085.02     44.92 o 
   1  -1   5     1505.95     1477.04     17.85 o 
   2  -1   5       58.82       55.71      2.70 o 
   3  -1   5      697.91      676.50     10.42 o 
   4  -1   5        2.58       -1.12      2.73 o 
   5  -1   5      361.27      364.77     10.81 o 
   6  -1   5      154.45      154.15      7.71 o 
   7  -1   5       16.96       15.15      4.88 o 
  -7   0   5      124.21      161.10      8.11 o 
  -6   0   5      164.77      174.86      7.76 o 
  -5   0   5      677.92      629.77     11.60 o 
  -4   0   5       49.53       59.24      2.38 o 
  -3   0   5     2263.57     2149.03     30.43 o 
  -2   0   5      918.37      961.56     10.05 o 
  -1   0   5     3869.70     3829.06     60.80 o 
   0   0   5     4091.53     4022.94     63.70 o 
   1   0   5     4180.61     4380.13     76.87 o 
   2   0   5     3008.66     3246.11     36.26 o 
   3   0   5      175.11      153.58      5.41 o 
   4   0   5     3170.84     3225.44     51.95 o 
   5   0   5       33.87       45.52      4.51 o 
   6   0   5      826.35      777.42     17.78 o 
   7   0   5      159.31      138.41      7.41 o 
   8   0   5       74.08       73.77      6.40 o 
  -8   1   5        2.08       10.76      4.39 o 
  -7   1   5       83.36       80.46      6.25 o 
  -6   1   5       24.21       27.82      3.43 o 
  -5   1   5       47.16       46.22      4.66 o 
  -4   1   5      350.26      351.25      5.29 o 
  -3   1   5      460.49      486.78      8.26 o 
  -2   1   5      830.58      783.22      8.59 o 
  -1   1   5     1137.13     1166.31     11.69 o 
   0   1   5     5906.50     5884.98    108.27 o 
   1   1   5     3143.93     3529.97     29.52 o 
   2   1   5       20.26       13.74      1.93 o 
   3   1   5     4036.41     4194.95     64.57 o 
   4   1   5      104.02       78.70      4.26 o 
   5   1   5     2156.16     2138.15     36.62 o 
   6   1   5      603.49      578.01     14.38 o 
   7   1   5      186.60      175.97      8.01 o 
   8   1   5       36.34       39.87      5.55 o 
  -7   2   5        2.58        4.92      2.93 o 
  -6   2   5      189.17      191.29      6.21 o 
  -5   2   5       20.14       34.96      3.43 o 
  -4   2   5      546.49      561.91      9.66 o 
  -3   2   5      669.11      630.88      7.62 o 
  -2   2   5      135.58      129.51      2.71 o 
  -1   2   5     2281.94     2149.85     23.16 o 
   0   2   5        0.14        1.37      0.91 o 
   1   2   5     1281.22     1314.15     26.16 o 
   2   2   5      342.82      345.77      7.54 o 
   3   2   5     1017.11     1080.18     12.53 o 
   4   2   5     1792.81     1843.55     31.17 o 
   5   2   5        5.10        7.07      2.70 o 
   6   2   5     1010.33      924.33     19.29 o 
   7   2   5        8.22        3.69      3.37 o 
   8   2   5      412.69      375.88     12.50 o 
   9   2   5      152.61      151.03      8.75 o 
  -7   3   5       49.71       69.15      5.29 o 
  -6   3   5       10.54        6.05      3.01 o 
  -5   3   5      164.26      167.80      7.04 o 
  -4   3   5        4.08        2.75      2.36 o 
  -3   3   5      454.79      457.38      8.65 o 
  -2   3   5      306.26      329.47      8.91 o 
  -1   3   5      930.58      936.38      9.77 o 
   0   3   5     3319.73     3377.44     31.55 o 
   1   3   5       91.20       90.38      3.42 o 
   2   3   5     3242.45     3562.01     54.77 o 
   3   3   5      191.44      195.22      5.75 o 
   4   3   5      850.82      887.51     11.26 o 
   5   3   5     2308.14     2290.67     38.78 o 
   6   3   5       24.34       43.07      4.49 o 
   7   3   5      351.09      368.24     11.41 o 
   8   3   5      210.69      212.15      9.08 o 
   9   3   5      113.92      113.07      7.69 o 
  -7   4   5       31.92       32.54      5.63 o 
  -6   4   5       66.46       90.15      8.10 o 
  -5   4   5      110.69      115.60     11.37 o 
  -4   4   5      480.01      485.56     12.58 o 
  -3   4   5       30.91       32.91      3.12 o 
  -2   4   5     1222.20     1207.27     16.58 o 
  -1   4   5      359.89      326.21      6.29 o 
   0   4   5      312.97      290.05      4.04 o 
   1   4   5      741.14      693.77      9.52 o 
   2   4   5      175.02      176.29      3.72 o 
   3   4   5     2367.31     2427.39     39.13 o 
   4   4   5      324.42      371.22      9.35 o 
   5   4   5      162.84      147.85      4.02 o 
   6   4   5      155.24      178.40      7.17 o 
   7   4   5      163.92      154.90      7.34 o 
   8   4   5      100.71       95.84      6.35 o 
   9   4   5      104.98      108.36      7.29 o 
  -6   5   5       26.68       27.68      5.16 o 
  -5   5   5      147.55      153.11      7.92 o 
  -4   5   5       98.00       84.25      4.45 o 
  -3   5   5      751.28      775.68     13.08 o 
  -2   5   5       35.13       46.91      3.41 o 
  -1   5   5     2328.69     2259.86     27.70 o 
   0   5   5      396.27      364.43      6.66 o 
   1   5   5     2708.06     2712.00     31.28 o 
   2   5   5     1357.98     1311.63     16.22 o 
   3   5   5      422.55      422.96      8.90 o 
   4   5   5     1430.09     1384.88     24.77 o 
   5   5   5      460.48      500.90     12.08 o 
   6   5   5     1597.24     1617.48     19.62 o 
   7   5   5      212.38      212.50      8.55 o 
   8   5   5       61.96       65.73      5.80 o 
   9   5   5      161.61      163.11      8.93 o 
  -5   6   5       17.30        8.28      3.85 o 
  -4   6   5       99.32      101.78      5.08 o 
  -3   6   5       16.16       10.28      2.75 o 
  -2   6   5      230.71      234.45      6.41 o 
  -1   6   5      624.85      620.91     14.27 o 
   0   6   5     2238.84     2248.35     48.45 o 
   1   6   5      459.44      468.00     10.49 o 
   2   6   5     1220.95     1226.33     15.73 o 
   3   6   5     2133.70     2093.54     25.12 o 
   4   6   5       12.81       20.28      3.03 o 
   5   6   5     1321.18     1283.69     24.13 o 
   6   6   5      262.75      283.86      5.11 o 
   7   6   5      743.01      745.69     12.22 o 
   8   6   5      435.60      447.49     13.81 o 
   9   6   5       42.90       48.77      6.37 o 
  -5   7   5        1.20        1.24      4.79 o 
  -4   7   5      137.50      125.96      5.78 o 
  -3   7   5       25.09       33.00      3.93 o 
  -2   7   5        2.55       -1.32      2.24 o 
  -1   7   5      316.64      304.76     15.97 o 
   0   7   5        6.02       10.52      2.35 o 
   1   7   5      471.77      496.17      8.69 o 
   2   7   5     1581.03     1572.79     19.92 o 
   3   7   5      430.89      479.67     12.00 o 
   4   7   5     1921.80     1886.87     33.20 o 
   5   7   5        2.28        6.27      2.50 o 
   6   7   5     1049.99     1039.80     21.57 o 
   7   7   5      189.82      205.57      5.63 o 
   8   7   5      311.66      304.25      7.32 o 
   9   7   5      345.55      373.40     13.19 o 
  -4   8   5       27.31       29.73      6.25 o 
  -3   8   5        3.57        3.95      3.87 o 
  -2   8   5       48.20       54.55      8.57 o 
  -1   8   5      136.77      133.98      5.06 o 
   0   8   5       60.71       59.46      3.55 o 
   1   8   5       89.02       92.52      3.90 o 
   2   8   5      144.23      128.66      6.20 o 
   3   8   5      276.61      260.43      9.00 o 
   4   8   5        3.38        1.73      1.61 o 
   5   8   5     1572.82     1556.51     20.34 o 
   6   8   5       51.45       46.59      2.94 o 
   7   8   5      635.52      604.69     15.72 o 
   8   8   5      309.61      328.55     10.54 o 
   9   8   5      121.94      119.68      5.14 o 
  -3   9   5       10.06        1.17      4.69 o 
  -2   9   5       83.30       74.09      6.69 o 
  -1   9   5       13.92       21.15      4.96 o 
   0   9   5      106.95      104.30      9.74 o 
   1   9   5      387.01      370.40      8.12 o 
   2   9   5      286.27      289.56     10.22 o 
   3   9   5      171.27      164.94      7.66 o 
   4   9   5      348.28      352.99     11.11 o 
   5   9   5       82.08       88.35      3.69 o 
   6   9   5      432.37      426.54      8.68 o 
   7   9   5       26.62       33.98      3.21 o 
   8   9   5      370.18      394.29     13.55 o 
   9   9   5       74.90       83.98      4.58 o 
  -2  10   5        0.83       -1.14      4.79 o 
  -1  10   5      108.99      111.33      7.96 o 
   0  10   5      199.91      187.70      9.37 o 
   1  10   5       72.01       83.98      6.45 o 
   2  10   5      469.21      419.72     13.34 o 
   3  10   5       32.47       40.79      5.18 o 
   4  10   5      256.01      242.58      9.70 o 
   5  10   5       15.50       11.38      3.32 o 
   6  10   5      298.88      283.96      7.06 o 
   7  10   5      248.96      264.57     10.54 o 
   8  10   5        0.60       -0.34      2.41 o 
   0  11   5       46.10       68.31      7.02 o 
   1  11   5       42.17       53.19      6.25 o 
   2  11   5       77.02       83.93      6.62 o 
   3  11   5      469.79      459.64     14.68 o 
   4  11   5        2.76        5.01      3.92 o 
   5  11   5      729.68      770.55     19.91 o 
   6  11   5      118.59      100.32      6.77 o 
   7  11   5      280.60      308.71     11.65 o 
   2  12   5      100.88      110.29      7.66 o 
   3  12   5        8.16       18.87      4.69 o 
   4  12   5      310.79      304.12     12.25 o 
   5  12   5       10.15        1.88      4.09 o 
   6  12   5      483.35      533.80     16.84 o 
  -5  -8   6        5.14        3.52      5.33 o 
  -4  -8   6      271.16      281.98     12.42 o 
  -3  -8   6        0.04        3.92      4.84 o 
  -2  -8   6      291.96      318.87     13.09 o 
  -1  -8   6      139.97      135.41      8.80 o 
   0  -8   6       90.44       77.02      7.17 o 
  -6  -7   6       95.67       88.42      7.69 o 
  -5  -7   6      124.13      113.54      8.28 o 
  -4  -7   6       15.63       24.89      5.68 o 
  -3  -7   6      205.73      239.72     11.16 o 
  -2  -7   6        0.00       -3.99      4.12 o 
  -1  -7   6      174.00      165.51      9.32 o 
   0  -7   6      155.09      144.73      8.90 o 
   1  -7   6       39.14       45.97      6.82 o 
   2  -7   6       48.29       57.55      7.49 o 
  -7  -6   6       62.86       70.10      6.65 o 
  -6  -6   6        0.15       -1.79      4.14 o 
  -5  -6   6       79.94       78.87      6.87 o 
  -4  -6   6       90.04       87.95      7.19 o 
  -3  -6   6      477.00      480.99     15.47 o 
  -2  -6   6      204.39      184.83      9.32 o 
  -1  -6   6        0.05        7.49      4.12 o 
   0  -6   6      122.96      128.14      8.31 o 
   1  -6   6       20.59       19.04      5.48 o 
   2  -6   6      255.86      231.24     10.86 o 
   3  -6   6      215.02      212.75     11.16 o 
  -7  -5   6      169.45      183.07      9.32 o 
  -6  -5   6      184.32      183.98      8.98 o 
  -5  -5   6        0.01       -2.60      3.52 o 
  -4  -5   6      505.42      469.78     14.63 o 
  -3  -5   6       83.04       78.60      6.89 o 
  -2  -5   6      323.55      346.15     12.57 o 
  -1  -5   6      347.50      336.97     12.13 o 
   0  -5   6        8.30        2.55      4.29 o 
   1  -5   6      102.95       96.38      7.36 o 
   2  -5   6      132.40      122.81      8.06 o 
   3  -5   6        7.88       11.23      4.81 o 
   4  -5   6       46.77       54.43      7.79 o 
  -7  -4   6      151.27      179.10      8.60 o 
  -6  -4   6      133.20      161.62      8.18 o 
  -5  -4   6      430.68      412.87     12.89 o 
  -4  -4   6      270.31      249.69     10.14 o 
  -3  -4   6      734.75      703.90     18.37 o 
  -2  -4   6      145.77      128.39      7.79 o 
  -1  -4   6      628.54      612.58     16.56 o 
   0  -4   6       20.46       23.85      5.13 o 
   1  -4   6      392.64      393.08     13.07 o 
   2  -4   6      557.33      573.80     16.44 o 
   3  -4   6      128.33      122.59      8.11 o 
   4  -4   6        4.63        6.69      4.34 o 
   5  -4   6       24.94       27.85      3.95 o 
  -8  -3   6       31.37       52.59      5.78 o 
  -7  -3   6      125.63      139.48      7.34 o 
  -6  -3   6      351.10      355.37     11.68 o 
  -5  -3   6      228.31      234.52     10.74 o 
  -4  -3   6     1618.30     1566.73     21.26 o 
  -3  -3   6       35.90       56.81      5.65 o 
  -2  -3   6     1849.40     1649.60     32.11 o 
  -1  -3   6      217.34      220.41      9.22 o 
   0  -3   6     1164.43     1066.76     23.53 o 
   1  -3   6     2022.97     2073.66     38.85 o 
   2  -3   6      222.25      226.43      9.50 o 
   3  -3   6      727.28      711.30     12.00 o 
   4  -3   6       14.12       16.11      3.24 o 
   5  -3   6      133.76      140.51      5.69 o 
   6  -3   6       12.50       18.40      3.99 o 
  -7  -2   6        0.41       -0.52      2.80 o 
  -6  -2   6        0.75        3.85      2.37 o 
  -5  -2   6      418.72      404.57     10.62 o 
  -4  -2   6       16.39       19.77      3.11 o 
  -3  -2   6     1204.22     1165.82     23.78 o 
  -2  -2   6      111.21      109.30      6.62 o 
  -1  -2   6      999.44     1003.45     21.94 o 
   0  -2   6      435.99      418.43     12.50 o 
   1  -2   6      220.79      202.18      8.68 o 
   2  -2   6     1239.44     1225.72     16.54 o 
   3  -2   6       14.80       21.47      7.22 o 
   4  -2   6      921.05      885.19     13.91 o 
   5  -2   6        0.82        1.11      3.30 o 
   6  -2   6      174.49      176.84      6.28 o 
   7  -2   6       19.96       33.23      4.12 o 
  -7  -1   6       50.54       55.42      5.36 o 
  -6  -1   6       71.57       76.38      4.59 o 
  -5  -1   6       77.78       78.53      4.72 o 
  -4  -1   6       29.41       42.93      3.18 o 
  -3  -1   6       44.69       44.39      2.79 o 
  -2  -1   6      549.70      538.68     13.56 o 
  -1  -1   6        1.06        5.08      3.12 o 
   0  -1   6      851.86      800.75     18.15 o 
   1  -1   6      381.92      377.71      6.41 o 
   2  -1   6      247.32      254.00      9.30 o 
   3  -1   6      747.87      760.02     11.70 o 
   4  -1   6       17.33       36.28      4.14 o 
   5  -1   6      545.78      541.11     13.81 o 
   6  -1   6      137.93      126.09      7.09 o 
   7  -1   6      216.69      202.31      9.60 o 
  -7   0   6       63.05       66.35      5.93 o 
  -6   0   6      265.40      253.58      9.74 o 
  -5   0   6       87.38       70.53      3.39 o 
  -4   0   6      397.50      421.96      8.59 o 
  -3   0   6        4.55        4.41      2.27 o 
  -2   0   6      718.55      676.92     10.55 o 
  -1   0   6      134.22      107.91      5.80 o 
   0   0   6        1.16        6.30      1.09 o 
   1   0   6     1126.56     1277.36     15.86 o 
   2   0   6      167.80      166.72      4.09 o 
   3   0   6      205.16      197.87      6.37 o 
   4   0   6      307.00      325.29      9.25 o 
   5   0   6        4.80        5.33      3.03 o 
   6   0   6      157.35      132.76      6.89 o 
   7   0   6      235.24      222.71      9.35 o 
   8   0   6       58.40       59.19      6.77 o 
  -7   1   6       60.27       63.72      6.10 o 
  -6   1   6       39.07       33.10      5.28 o 
  -5   1   6      420.73      400.40     11.88 o 
  -4   1   6       25.59       38.89      2.85 o 
  -3   1   6     2166.82     2063.82     20.11 o 
  -2   1   6      115.01      130.12      2.80 o 
  -1   1   6     1424.39     1431.27     30.40 o 
   0   1   6      222.25      218.31      3.92 o 
   1   1   6       18.02       27.37      4.12 o 
   2   1   6     1912.82     1867.31     22.18 o 
   3   1   6        3.56        3.79      1.93 o 
   4   1   6      362.81      354.78      9.20 o 
   5   1   6      181.85      177.96      6.99 o 
   6   1   6       23.80       17.38      3.94 o 
   7   1   6       33.34       35.56      5.01 o 
   8   1   6        3.79        0.17      3.89 o 
  -7   2   6       17.66       12.82      4.86 o 
  -6   2   6       90.27      105.51      7.07 o 
  -5   2   6        2.47       -5.17      3.45 o 
  -4   2   6      617.55      607.14     10.41 o 
  -3   2   6      155.28      180.33      4.84 o 
  -2   2   6     1592.08     1639.60     16.22 o 
  -1   2   6       63.52       49.92      1.82 o 
   0   2   6      877.66      913.67     11.58 o 
   1   2   6     3775.72     3958.24     43.21 o 
   2   2   6      840.64      894.88     10.43 o 
   3   2   6     1711.35     1868.01     20.18 o 
   4   2   6       52.29       53.21      3.77 o 
   5   2   6     1253.63     1195.37     22.86 o 
   6   2   6      352.77      346.74     10.41 o 
   7   2   6      128.43      117.18      6.77 o 
   8   2   6      259.94      249.77     10.22 o 
  -7   3   6        0.23        0.35      4.59 o 
  -6   3   6        0.26       -6.03      4.02 o 
  -5   3   6       47.07       59.22      4.33 o 
  -4   3   6       96.20       85.70      4.53 o 
  -3   3   6      492.76      478.56      8.78 o 
  -2   3   6       89.02       83.17      3.33 o 
  -1   3   6     1284.37     1222.93     12.49 o 
   0   3   6     2822.63     2768.60     31.87 o 
   1   3   6     1075.22     1020.80     21.14 o 
   2   3   6     2522.78     2636.52     41.51 o 
   3   3   6       34.02       28.76      2.75 o 
   4   3   6     3292.38     3448.06     49.88 o 
   5   3   6      259.91      268.91      8.38 o 
   6   3   6      251.05      235.46      8.43 o 
   7   3   6      339.51      355.57     11.33 o 
   8   3   6      152.76      140.99      7.79 o 
   9   3   6      119.82      115.18      7.91 o 
  -6   4   6        0.01       -1.72      3.29 o 
  -5   4   6       66.61       66.97      4.55 o 
  -4   4   6      151.33      141.64      5.23 o 
  -3   4   6        1.09        1.74      2.30 o 
  -2   4   6      233.15      230.04      5.60 o 
  -1   4   6      102.05      104.58      3.52 o 
   0   4   6      835.04      833.34      9.15 o 
   1   4   6      606.07      561.61      8.37 o 
   2   4   6      207.00      207.46      5.93 o 
   3   4   6     3124.14     3211.01     50.71 o 
   4   4   6       91.68       92.81      4.51 o 
   5   4   6     1197.22     1165.95     14.74 o 
   6   4   6      187.06      201.71      7.98 o 
   7   4   6     1506.84     1463.93     28.96 o 
   8   4   6      268.85      269.85     10.61 o 
   9   4   6       44.23       35.46      5.80 o 
  -6   5   6       10.10       17.51      4.03 o 
  -5   5   6       13.19        9.28      3.22 o 
  -4   5   6       33.60       39.56      4.02 o 
  -3   5   6       50.93       53.81      3.61 o 
  -2   5   6      333.34      322.91      7.17 o 
  -1   5   6      284.05      313.61      6.64 o 
   0   5   6       28.45       37.31      2.36 o 
   1   5   6      927.96      922.06     12.55 o 
   2   5   6      327.91      341.48      6.24 o 
   3   5   6      447.74      478.87     10.76 o 
   4   5   6     1696.92     1700.06     29.66 o 
   5   5   6       83.65       91.07      4.76 o 
   6   5   6      947.45      971.73     13.52 o 
   7   5   6      550.35      579.55     15.40 o 
   8   5   6      334.00      324.75     11.70 o 
   9   5   6      210.23      228.14     10.61 o 
  -5   6   6       57.05       69.78      4.80 o 
  -4   6   6        8.35       10.78      3.19 o 
  -3   6   6      439.96      418.89      9.30 o 
  -2   6   6        1.68        3.37      5.06 o 
  -1   6   6      193.32      192.82      5.45 o 
   0   6   6      423.03      386.98      7.45 o 
   1   6   6       98.79       95.23      9.56 o 
   2   6   6     1187.70     1188.19     15.58 o 
   3   6   6       83.76       80.54      2.91 o 
   5   6   6       10.14       10.76      2.78 o 
   6   6   6       79.89       80.39      3.55 o 
   7   6   6      288.57      280.43      6.61 o 
   8   6   6       69.31       81.92      6.32 o 
   9   6   6       88.87       86.04      7.07 o 
  -4   7   6      156.91      157.46      6.28 o 
  -3   7   6       20.52       25.42      3.57 o 
  -2   7   6      460.52      481.15     17.46 o 
  -1   7   6       87.82       73.38      3.88 o 
   0   7   6      557.95      531.11      9.57 o 
   1   7   6     1114.42     1029.62     14.70 o 
   2   7   6       75.29       78.11      3.22 o 
   3   7   6     1990.88     1902.89     33.55 o 
   4   7   6       29.23       35.41      3.92 o 
   5   7   6     1714.53     1683.18     30.85 o 
   6   7   6      461.90      466.48     12.84 o 
   7   7   6      256.45      237.41      6.16 o 
   8   7   6      260.56      278.94      7.07 o 
   9   7   6        0.63        2.06      4.19 o 
  -4   8   6        0.93        3.08      3.27 o 
  -3   8   6       19.73       29.84      3.99 o 
  -2   8   6       25.25       27.40      4.22 o 
  -1   8   6      318.79      297.12      7.51 o 
   0   8   6      248.80      241.95      6.45 o 
   1   8   6      251.94      249.24      6.22 o 
   2   8   6      789.79      759.13     11.81 o 
   3   8   6       59.60       68.26      4.93 o 
   4   8   6      921.95      910.92     19.59 o 
   5   8   6      212.67      206.08      8.11 o 
   6   8   6      651.64      626.61     15.62 o 
   7   8   6      625.08      628.52     16.27 o 
   8   8   6      174.82      164.02      5.62 o 
   9   8   6      238.34      235.47     10.43 o 
  -3   9   6       18.26       17.80      4.91 o 
  -2   9   6       33.25       49.39      4.61 o 
  -1   9   6        0.04       -1.66      6.05 o 
   0   9   6      263.54      252.07      6.91 o 
   1   9   6      268.39      243.15     10.34 o 
   2   9   6      242.59      257.25      9.79 o 
   3   9   6      780.33      754.08     18.08 o 
   4   9   6      284.83      284.01      9.94 o 
   5   9   6      235.06      251.68      9.42 o 
   6   9   6      263.16      273.05      9.97 o 
   7   9   6      499.90      482.99     14.11 o 
   8   9   6      204.10      213.53      6.66 o 
  -2  10   6       33.71       41.81      6.52 o 
  -1  10   6       37.66       37.37      6.05 o 
   0  10   6       21.53       19.82      3.21 o 
   1  10   6       17.58       23.98      4.86 o 
   2  10   6      154.69      142.67      7.79 o 
   3  10   6      267.50      289.94     10.96 o 
   4  10   6      323.96      327.75     11.36 o 
   5  10   6       14.84       20.06      3.99 o 
   6  10   6      736.49      690.21     17.93 o 
   7  10   6       36.02       31.84      5.06 o 
   8  10   6      145.57      149.34      8.23 o 
   0  11   6       33.73       39.70      6.25 o 
   1  11   6       66.09       75.87      6.62 o 
   2  11   6       54.18       64.99      6.55 o 
   3  11   6       46.82       53.43      6.30 o 
   4  11   6       20.00       24.45      4.74 o 
   5  11   6      296.64      303.75     11.53 o 
   6  11   6        0.08       -2.90      3.77 o 
   7  11   6      187.79      190.43      9.22 o 
   2  12   6       29.16       44.36      6.42 o 
   3  12   6       72.94       76.74      6.92 o 
   4  12   6       10.91       16.41      4.74 o 
   5  12   6       95.06      109.40      7.61 o 
   6  12   6       38.90       41.26      6.22 o 
  -5  -7   7       39.47       56.83      7.56 o 
  -4  -7   7      153.88      150.31      9.60 o 
  -3  -7   7       40.14       45.80      7.02 o 
  -2  -7   7      247.12      248.23     11.68 o 
  -1  -7   7       39.50       54.60      7.12 o 
   0  -7   7       44.09       57.65      7.56 o 
   1  -7   7       99.84       95.14      8.41 o 
  -6  -6   7       42.37       60.90      7.46 o 
  -5  -6   7      159.17      159.51      9.25 o 
  -4  -6   7        0.13       -5.76      3.84 o 
  -3  -6   7      442.16      430.95     15.27 o 
  -2  -6   7      111.74       93.28      7.84 o 
  -1  -6   7      218.32      202.33     10.27 o 
   0  -6   7      163.58      164.35      9.67 o 
   1  -6   7       55.49       52.54      7.19 o 
   2  -6   7      180.24      181.97     10.49 o 
  -6  -5   7       45.23       45.33      6.30 o 
  -5  -5   7       14.71       30.25      5.50 o 
  -4  -5   7      153.92      148.60      8.78 o 
  -3  -5   7       26.52       26.23      5.88 o 
  -2  -5   7      220.18      228.00     10.79 o 
  -1  -5   7      271.50      262.61     11.51 o 
   0  -5   7      247.22      247.93     11.33 o 
   1  -5   7      136.81      133.82      8.73 o 
   2  -5   7        2.56        3.40      4.88 o 
   3  -5   7       97.35       95.46      8.03 o 
  -7  -4   7        2.00       -3.84      3.57 o 
  -6  -4   7       60.06       65.19      6.25 o 
  -5  -4   7        0.24        1.91      4.04 o 
  -4  -4   7      159.78      156.98      8.55 o 
  -3  -4   7      102.41       88.10      6.82 o 
  -2  -4   7       10.17       13.36      4.61 o 
  -1  -4   7      204.48      207.27      9.92 o 
   0  -4   7       32.51       32.23      5.75 o 
   1  -4   7      414.78      410.09     14.01 o 
   2  -4   7      499.05      466.06     15.50 o 
   3  -4   7        7.43       -6.84      4.56 o 
   4  -4   7      193.77      202.13     10.71 o 
  -7  -3   7      105.31      111.56      6.82 o 
  -6  -3   7       43.07       49.76      5.63 o 
  -5  -3   7      227.91      239.08      6.54 o 
  -4  -3   7       65.74       53.41      3.57 o 
  -3  -3   7      255.56      275.80     10.91 o 
  -2  -3   7      221.51      214.31      9.74 o 
  -1  -3   7       96.91      127.03      8.08 o 
   0  -3   7      361.34      354.83     12.67 o 
   1  -3   7      117.04      108.36      7.56 o 
   2  -3   7       42.60       52.00      6.03 o 
   3  -3   7      220.96      234.29     10.64 o 
   4  -3   7       46.96       58.05      6.92 o 
   5  -3   7       97.80       99.68      8.01 o 
  -6  -2   7      170.49      186.81      5.90 o 
  -5  -2   7      105.55      119.69      6.83 o 
  -4  -2   7      298.34      299.12      9.47 o 
  -3  -2   7      229.83      207.99      9.08 o 
  -2  -2   7      853.38      797.10     19.24 o 
  -1  -2   7      205.34      192.98      8.88 o 
   0  -2   7     1227.78     1213.03     25.96 o 
   1  -2   7      483.85      523.46     15.27 o 
   2  -2   7       86.76       77.09      6.62 o 
   3  -2   7      216.92      210.42      9.37 o 
   4  -2   7       27.36       33.28      5.65 o 
   5  -2   7       70.71       68.88      4.43 o 
   6  -2   7       97.09       96.09      5.28 o 
  -6  -1   7      154.97      157.20      7.69 o 
  -5  -1   7      467.15      455.96      8.96 o 
  -4  -1   7        4.64        3.04      2.11 o 
  -3  -1   7     1034.46      987.61     14.83 o 
  -2  -1   7      125.26      103.00      6.82 o 
  -1  -1   7     1530.76     1433.53     28.66 o 
   0  -1   7     2873.21     2796.13     48.87 o 
   1  -1   7      131.74      126.58      7.02 o 
   2  -1   7     1351.82     1465.37     29.51 o 
   3  -1   7       98.01       94.36      3.94 o 
   4  -1   7      642.56      654.76     11.38 o 
   5  -1   7      152.09      159.00      5.83 o 
   6  -1   7       38.06       42.94      9.83 o 
   7  -1   7        9.60        1.34      4.59 o 
  -7   0   7        6.21       20.01      4.74 o 
  -6   0   7      116.86      115.25      6.97 o 
  -5   0   7        2.23       10.17      3.97 o 
  -4   0   7      536.29      535.64      9.50 o 
  -3   0   7       10.79       15.26      2.39 o 
  -2   0   7      519.65      534.59      9.44 o 
  -1   0   7      418.71      358.79     11.23 o 
   0   0   7      498.95      499.46     13.64 o 
   1   0   7      690.68      722.77     17.21 o 
   2   0   7       23.93       20.18      2.21 o 
   3   0   7     1849.12     1907.36     23.83 o 
   4   0   7        1.20       -1.87      3.88 o 
   5   0   7      600.98      599.43     14.58 o 
   6   0   7       15.48       17.33      4.39 o 
   7   0   7       83.44       76.92      6.67 o 
  -7   1   7       15.24       26.46      5.46 o 
  -6   1   7       21.80       28.96      5.48 o 
  -5   1   7       38.10       49.29      5.63 o 
  -4   1   7       65.87       65.01      5.18 o 
  -3   1   7      135.91      142.46      4.37 o 
  -2   1   7        7.99        8.21      7.30 o 
  -1   1   7     2542.16     2418.17     41.46 o 
   0   1   7       13.69       15.37      3.47 o 
   1   1   7      208.28      204.53      4.36 o 
   2   1   7      708.91      733.82     10.66 o 
   3   1   7      174.41      171.93      5.93 o 
   4   1   7     1335.80     1283.45     23.66 o 
   5   1   7      129.23      127.55      6.20 o 
   6   1   7      542.97      531.67     14.08 o 
   7   1   7       48.87       56.09      5.55 o 
   8   1   7       59.01       60.95      6.72 o 
  -7   2   7       70.19       82.59      7.17 o 
  -6   2   7       33.95       39.38      5.80 o 
  -5   2   7       50.14       54.03      5.46 o 
  -4   2   7       33.92       50.73      5.38 o 
  -3   2   7       74.59       83.41      5.53 o 
  -2   2   7      326.39      306.39      6.31 o 
  -1   2   7        1.60        5.91      2.52 o 
   0   2   7      899.47      903.39     21.45 o 
   1   2   7       54.52       64.12      2.49 o 
   2   2   7      442.92      461.14      5.64 o 
   3   2   7      561.47      581.66     12.30 o 
   4   2   7        3.29       -0.02      2.26 o 
   5   2   7      583.05      616.77     14.48 o 
   6   2   7      169.64      172.40      7.54 o 
   7   2   7      139.17      132.01      7.44 o 
   8   2   7      127.12      126.38      7.74 o 
  -6   3   7       89.20       96.18      7.22 o 
  -5   3   7       78.78       73.67      5.85 o 
  -4   3   7      505.79      464.89     13.36 o 
  -3   3   7        3.12        3.61      2.10 o 
  -2   3   7      673.41      637.92     10.03 o 
  -1   3   7      167.10      160.99      3.48 o 
   0   3   7      187.15      180.96      3.44 o 
   1   3   7      154.51      135.89      3.47 o 
   2   3   7       94.40      103.10      4.07 o 
   3   3   7      440.83      446.71      6.77 o 
   4   3   7      243.17      268.31      5.24 o 
   5   3   7       25.44       36.33      4.09 o 
   6   3   7        2.71       11.16      3.57 o 
   7   3   7        0.17       -0.97      3.20 o 
   8   3   7       56.24       57.30      6.37 o 
  -6   4   7        1.22        7.61      5.11 o 
  -5   4   7      137.93      126.26      7.56 o 
  -4   4   7        4.53        6.40      4.45 o 
  -3   4   7      606.72      595.08     13.49 o 
  -2   4   7       70.82       67.26      3.33 o 
  -1   4   7     1538.40     1515.34     19.44 o 
   0   4   7      443.82      416.53      7.08 o 
   1   4   7     1317.19     1349.41     13.87 o 
   2   4   7     1368.63     1353.10     23.46 o 
   3   4   7       63.23       69.92      3.79 o 
   4   4   7     1258.32     1317.75     16.46 o 
   5   4   7      200.10      225.00      5.20 o 
   6   4   7      640.22      631.62     15.42 o 
   7   4   7      121.69      118.80      6.79 o 
   8   4   7        2.68        5.80      4.14 o 
  -5   5   7       16.23        7.42      4.77 o 
  -4   5   7       42.91       57.97      4.04 o 
  -3   5   7       46.52       49.88      3.88 o 
  -2   5   7      611.15      546.35     18.52 o 
  -1   5   7      750.06      744.94     11.66 o 
   0   5   7      353.11      346.24      6.70 o 
   1   5   7     1118.97     1073.75     14.45 o 
   2   5   7      174.83      186.23      4.42 o 
   3   5   7     2690.35     2699.45     44.04 o 
   4   5   7      485.16      464.52     11.36 o 
   5   5   7      837.95      848.09     11.93 o 
   6   5   7       30.38       44.76      5.68 o 
   7   5   7      167.19      140.72      7.29 o 
   8   5   7      403.42      420.93     13.61 o 
   9   5   7        6.54       -0.79      4.51 o 
  -5   6   7        1.78        5.96      4.53 o 
  -4   6   7        4.39        5.07      2.95 o 
  -3   6   7        1.05        0.55      2.77 o 
  -2   6   7       52.27       59.88      7.08 o 
  -1   6   7       90.71       94.62      6.78 o 
   0   6   7        1.00       -1.15      1.75 o 
   1   6   7        5.07        3.87      1.74 o 
   2   6   7     1257.16     1180.95     15.70 o 
   3   6   7        3.26        3.46      2.38 o 
   4   6   7      829.10      795.39     16.84 o 
   5   6   7       25.00       25.22      3.50 o 
   6   6   7     1291.11     1266.74     16.77 o 
   7   6   7      459.06      473.82      8.99 o 
   8   6   7       81.61       69.53      6.15 o 
   9   6   7      291.61      298.14     12.08 o 
  -4   7   7        2.98       -0.32      3.03 o 
  -3   7   7       47.65       52.40      4.54 o 
  -2   7   7       91.15      100.38      4.72 o 
  -1   7   7       54.84       56.00      5.33 o 
   0   7   7       83.25       85.65      3.86 o 
   1   7   7       16.06       23.89      2.64 o 
   2   7   7      353.47      355.64      6.98 o 
   3   7   7      361.74      346.05      9.99 o 
   4   7   7      112.49      113.51      5.58 o 
   5   7   7      588.82      593.76     14.51 o 
   6   7   7      253.86      240.22      9.00 o 
   7   7   7      281.92      295.93      7.05 o 
   8   7   7      322.96      330.50      7.87 o 
   9   7   7        2.50       -5.95      3.97 o 
  -3   8   7        4.71        1.18      3.08 o 
  -2   8   7       18.04       14.60      4.54 o 
  -1   8   7       34.21       48.06     10.67 o 
   0   8   7       32.87       34.70      4.85 o 
   1   8   7      625.78      616.58     10.74 o 
   2   8   7        0.26       -2.92      2.45 o 
   3   8   7       52.67       43.49      4.26 o 
   4   8   7       41.35       44.90      4.22 o 
   5   8   7      282.53      300.50      9.97 o 
   6   8   7      139.04      134.69      6.82 o 
   7   8   7       73.92       75.64      3.18 o 
   8   8   7      121.24      123.26      5.02 o 
  -2   9   7        6.76       14.36      3.67 o 
  -1   9   7       72.73       70.33      4.97 o 
   0   9   7      188.85      195.12      6.16 o 
   1   9   7       54.01       61.36      3.65 o 
   2   9   7      230.20      232.46      9.25 o 
   3   9   7      146.97      138.36      7.07 o 
   4   9   7      926.36      941.86     21.05 o 
   5   9   7      211.73      193.13      8.21 o 
   6   9   7      227.97      213.71      8.95 o 
   7   9   7      256.48      242.48      9.94 o 
   8   9   7        0.96       10.45      2.78 o 
  -1  10   7       10.63        9.53      3.23 o 
   0  10   7       84.31       91.61      6.93 o 
   1  10   7       72.21       67.84      6.05 o 
   2  10   7        4.08        8.65      3.57 o 
   3  10   7      151.37      155.52      8.03 o 
   4  10   7      136.68      121.60      7.14 o 
   5  10   7      562.84      536.23     15.17 o 
   6  10   7      208.28      202.46      9.12 o 
   7  10   7       66.49       65.51      6.05 o 
   8  10   7      208.83      197.94      9.55 o 
   0  11   7       47.85       48.53      6.62 o 
   1  11   7       84.99       78.40      6.77 o 
   2  11   7      143.65      127.47      8.03 o 
   3  11   7       29.51       42.45      5.78 o 
   4  11   7      220.97      203.47      9.57 o 
   5  11   7        7.58        6.52      3.87 o 
   6  11   7      227.19      233.15     10.39 o 
   7  11   7      156.37      152.49      8.58 o 
   2  12   7       23.13       15.65      4.61 o 
   3  12   7      145.17      147.73      8.90 o 
   4  12   7       41.06       63.23      6.89 o 
   5  12   7      297.26      299.43     12.40 o 
  -5  -6   8        0.83        3.35      4.66 o 
  -4  -6   8      193.55      196.01     10.79 o 
  -3  -6   8        3.17       -2.06      5.03 o 
  -2  -6   8       10.46        4.93      5.36 o 
  -1  -6   8       34.94       45.20      7.04 o 
   0  -6   8       17.81       30.08      6.17 o 
   1  -6   8       21.31       22.12      6.42 o 
  -5  -5   8      203.39      226.63     11.21 o 
  -4  -5   8        3.63        4.31      4.71 o 
  -3  -5   8      303.96      327.65     13.49 o 
  -2  -5   8       72.81       75.53      8.13 o 
  -1  -5   8      145.90      166.70      9.74 o 
   0  -5   8       77.39       84.80      8.83 o 
   1  -5   8       34.82       50.26      7.36 o 
   2  -5   8      169.50      160.80     10.14 o 
  -6  -4   8      100.04      106.62      7.49 o 
  -5  -4   8        5.17       14.65      4.61 o 
  -4  -4   8      415.35      388.94     13.91 o 
  -3  -4   8      118.15      111.43      8.16 o 
  -2  -4   8      440.32      394.87     14.11 o 
  -1  -4   8      102.34       95.24      7.93 o 
   0  -4   8       92.29       93.95      8.16 o 
   1  -4   8      652.30      703.87     20.18 o 
   2  -4   8        6.50       15.97      5.53 o 
   3  -4   8      100.81      128.52      9.15 o 
   4  -4   8       35.66       41.09      7.34 o 
  -6  -3   8        0.46       -3.67      3.89 o 
  -5  -3   8       62.39       64.23      4.01 o 
  -4  -3   8        2.69        1.62      3.52 o 
  -3  -3   8      200.17      192.31      9.74 o 
  -2  -3   8      175.89      162.09      9.03 o 
  -1  -3   8       57.84       62.51      7.19 o 
   0  -3   8      243.60      259.24     11.48 o 
   1  -3   8       72.52       71.49      6.55 o 
   2  -3   8      198.69      207.99     10.56 o 
   3  -3   8       17.76       31.96      6.52 o 
   4  -3   8       78.66       91.15      8.21 o 
   5  -3   8       38.83       50.31      7.51 o 
  -6  -2   8        0.59        2.76      5.42 o 
  -5  -2   8      198.80      190.63      6.05 o 
  -4  -2   8       15.12       13.99      2.98 o 
  -3  -2   8        9.74        9.99      4.29 o 
  -2  -2   8       14.62        8.43      4.39 o 
  -1  -2   8        0.07       -5.54      3.69 o 
   0  -2   8      430.36      435.96     14.28 o 
   1  -2   8      568.68      517.21     15.87 o 
   2  -2   8       56.66       63.01      6.99 o 
   3  -2   8      169.91      176.52      9.55 o 
   4  -2   8        3.59       -2.75      4.24 o 
   5  -2   8       92.38       85.42      7.66 o 
  -6  -1   8       83.03       83.31      6.40 o 
  -5  -1   8       23.22       37.89      3.63 o 
  -4  -1   8      299.71      313.45      7.46 o 
  -3  -1   8       65.85       59.60      3.62 o 
  -2  -1   8       79.90       80.56      6.42 o 
  -1  -1   8      125.51      129.48      8.11 o 
   0  -1   8      144.34      127.87      8.06 o 
   1  -1   8       38.58       53.19      6.37 o 
   2  -1   8      181.54      182.55      9.00 o 
   3  -1   8       33.59       46.42      5.85 o 
   4  -1   8      106.91      102.01      7.61 o 
   5  -1   8        6.58       23.31      5.23 o 
   6  -1   8       17.18       17.68      5.28 o 
  -7   0   8        7.08        7.61      4.91 o 
  -6   0   8       28.43       32.14      5.58 o 
  -5   0   8      102.58      142.08      7.56 o 
  -4   0   8       40.92       33.95      5.46 o 
  -3   0   8      227.58      221.17      6.04 o 
  -2   0   8        8.40       13.18      2.57 o 
  -1   0   8      488.08      506.35     14.56 o 
   0   0   8      532.84      543.00     15.05 o 
   1   0   8       93.44      112.55      7.24 o 
   2   0   8      250.77      293.08     11.06 o 
   3   0   8       59.68       59.73      6.00 o 
   4   0   8      119.69      114.01      7.24 o 
   5   0   8      205.96      207.50      6.31 o 
   6   0   8        3.95       -0.97      3.72 o 
   7   0   8      130.37      124.57      7.93 o 
  -6   1   8      111.96      128.84      7.89 o 
  -5   1   8       15.41       23.51      5.08 o 
  -4   1   8      256.13      241.76      9.35 o 
  -3   1   8       11.10       17.95      6.72 o 
  -2   1   8      593.50      607.68     10.53 o 
  -1   1   8     1014.84      933.80     20.41 o 
   0   1   8      111.26      125.27      7.24 o 
   1   1   8     1549.78     1673.36     32.14 o 
   2   1   8      200.89      218.08      8.98 o 
   3   1   8      257.44      250.58      9.74 o 
   4   1   8      193.11      201.73      5.66 o 
   5   1   8       75.23       70.47      5.08 o 
   6   1   8      152.56      150.91      7.51 o 
   7   1   8        0.13       -1.51      3.82 o 
  -6   2   8        0.55       -6.17      4.12 o 
  -5   2   8      156.01      153.78      8.11 o 
  -4   2   8        0.15       -4.49      3.27 o 
  -3   2   8      281.62      275.83      9.72 o 
  -2   2   8       38.62       45.10      4.71 o 
  -1   2   8      137.86      139.63      4.58 o 
   0   2   8     1114.81      989.54     20.85 o 
   1   2   8      412.94      424.28     12.10 o 
   2   2   8     1092.44     1143.17     17.27 o 
   3   2   8        5.13        3.98      4.17 o 
   4   2   8     1047.56      998.99     19.59 o 
   5   2   8        4.95        9.12      3.22 o 
   6   2   8      178.20      179.52      7.96 o 
   7   2   8      151.13      158.59      8.31 o 
  -6   3   8        8.36       19.32      5.18 o 
  -5   3   8        0.72       -3.64      4.07 o 
  -4   3   8       61.76       60.97      5.53 o 
  -3   3   8        6.63        4.29      3.69 o 
  -2   3   8      477.49      480.17     12.94 o 
  -1   3   8       99.08       85.30      4.98 o 
   0   3   8      273.32      268.24      9.06 o 
   1   3   8      808.75      806.16     11.28 o 
   2   3   8       21.75       30.72      2.88 o 
   3   3   8     2053.67     2065.95     23.44 o 
   4   3   8        4.70        5.02      1.72 o 
   5   3   8      998.35      962.47     19.89 o 
   6   3   8      284.58      283.12      9.74 o 
   7   3   8      318.98      297.57     10.71 o 
   8   3   8       80.74       82.10      6.77 o 
  -5   4   8       10.88       13.49      4.69 o 
  -4   4   8        8.58       11.18      4.76 o 
  -3   4   8       10.63       17.16      4.29 o 
  -2   4   8       11.43       23.70      4.56 o 
  -1   4   8      144.64      147.76      4.21 o 
   0   4   8       83.95       83.68      3.11 o 
   1   4   8       80.83       80.41      4.60 o 
   2   4   8      450.03      440.59      9.10 o 
   3   4   8       27.14       32.18      3.22 o 
   4   4   8      441.08      455.37      7.55 o 
   5   4   8      562.52      598.91      9.38 o 
   6   4   8      527.46      498.47     13.54 o 
   7   4   8      186.40      183.79      8.36 o 
   8   4   8       60.78       64.17      6.45 o 
  -5   5   8      120.22      126.21      8.31 o 
  -4   5   8        0.03       -3.00      3.37 o 
  -3   5   8      300.01      305.68     11.03 o 
  -2   5   8        0.58       -2.45      2.44 o 
  -1   5   8       44.89       51.69      5.72 o 
   0   5   8      228.66      203.31      5.04 o 
   1   5   8      124.77      136.36      3.98 o 
   2   5   8      431.00      396.62      7.14 o 
   3   5   8        0.81       -0.45      2.16 o 
   4   5   8       56.42       46.69      4.07 o 
   5   5   8        1.46        7.89      2.05 o 
   6   5   8        0.37        3.37      2.18 o 
   7   5   8      119.27      117.73      6.94 o 
   8   5   8       25.17       39.95      5.70 o 
  -4   6   8      138.73      123.66      7.79 o 
  -3   6   8        0.25       -0.04      4.64 o 
  -2   6   8      272.49      279.11      7.01 o 
  -1   6   8      346.81      318.19      7.18 o 
   0   6   8      412.40      406.60      7.89 o 
   1   6   8      951.63      895.93     13.18 o 
   2   6   8      154.19      167.00      4.53 o 
   3   6   8     1562.74     1550.37     50.42 o 
   4   6   8       31.79       35.04      3.67 o 
   5   6   8      623.85      619.94     14.95 o 
   6   6   8      375.92      412.35      8.10 o 
   7   6   8       86.03       89.09      6.45 o 
   8   6   8      107.62      117.04      7.66 o 
  -4   7   8        3.77        2.72      3.49 o 
  -3   7   8       90.74       98.08      6.65 o 
  -2   7   8      113.74      102.08      4.65 o 
  -1   7   8       35.04       41.49      3.62 o 
   0   7   8      497.51      483.79      9.31 o 
   1   7   8      103.86      107.66      4.08 o 
   2   7   8     1015.86      975.71     14.18 o 
   3   7   8      136.84      114.31      5.70 o 
   4   7   8      412.04      418.57     11.48 o 
   5   7   8      151.39      139.35      6.57 o 
   6   7   8      293.84      278.41      9.74 o 
   7   7   8      358.59      368.79      8.08 o 
   8   7   8       43.96       44.93      4.03 o 
  -3   8   8        0.47       -4.03      2.69 o 
  -2   8   8        7.32        1.44      3.03 o 
  -1   8   8        0.08       -3.36      2.24 o 
   0   8   8       29.13       32.88      3.40 o 
   1   8   8      122.68      117.03      4.47 o 
   2   8   8       19.11       36.87      6.17 o 
   3   8   8      243.82      228.42      8.46 o 
   4   8   8       11.08       10.89      3.40 o 
   5   8   8      688.88      669.26     16.46 o 
   6   8   8      275.07      245.45      9.32 o 
   7   8   8      163.63      159.16      5.40 o 
   8   8   8      230.81      224.64      7.34 o 
  -2   9   8        8.82       11.03      3.37 o 
  -1   9   8       50.54       58.24      4.61 o 
   0   9   8        0.37        2.72      6.14 o 
   1   9   8       94.50      103.46      4.45 o 
   2   9   8      171.59      160.11      7.81 o 
   3   9   8       24.16       26.75      4.31 o 
   4   9   8      153.91      157.28      7.44 o 
   5   9   8      214.45      189.22      8.48 o 
   6   9   8      397.97      407.47     12.79 o 
   7   9   8       63.74       69.68      5.98 o 
   8   9   8       12.97       14.87      3.19 o 
  -1  10   8        4.42        8.17      6.41 o 
   0  10   8       50.90       64.00      4.72 o 
   1  10   8        2.72       -4.91      3.27 o 
   2  10   8       61.56       59.63      5.65 o 
   3  10   8       16.23       16.46      4.44 o 
   4  10   8       23.23       30.87      4.69 o 
   5  10   8      106.24      107.41      6.65 o 
   6  10   8        6.14        0.77      3.52 o 
   7  10   8       68.90       62.71      5.98 o 
   1  11   8       39.23       42.77      6.05 o 
   2  11   8        0.14        1.51      3.67 o 
   3  11   8      278.72      304.76     11.90 o 
   4  11   8       13.56        9.89      4.34 o 
   5  11   8       68.78       87.90      6.65 o 
   6  11   8       62.86       51.60      6.37 o 
   4  12   8      105.91      123.38      8.28 o 
  -4  -5   9        0.63       -1.76      4.84 o 
  -3  -5   9       23.31       19.44      6.30 o 
  -2  -5   9       10.54       18.92      6.12 o 
  -1  -5   9       34.05       34.22      6.92 o 
   0  -5   9       66.80       86.46      9.17 o 
   1  -5   9        7.93        1.71      5.58 o 
  -5  -4   9       79.58       97.57      7.84 o 
  -4  -4   9        6.53        6.04      3.01 o 
  -3  -4   9       54.28       85.02      8.65 o 
  -2  -4   9       19.74       24.47      5.98 o 
  -1  -4   9       52.05       70.52      8.36 o 
   0  -4   9       20.80       28.86      6.30 o 
   1  -4   9        0.19       -2.93      4.93 o 
   2  -4   9        0.90        2.28      5.13 o 
   3  -4   9       33.27       35.93      7.17 o 
  -5  -3   9        1.16        0.61      2.85 o 
  -4  -3   9      252.56      245.53     15.35 o 
  -3  -3   9       38.68       25.61      5.90 o 
  -2  -3   9      249.67      263.53     11.75 o 
  -1  -3   9      202.92      196.90     10.71 o 
   0  -3   9      130.87      136.97      9.47 o 
   1  -3   9      135.29      141.73      9.70 o 
   2  -3   9        0.22       -6.36      4.24 o 
   3  -3   9      158.18      170.35     10.61 o 
   4  -3   9        5.55       -3.62      5.80 o 
  -5  -2   9      148.63      150.32      7.20 o 
  -4  -2   9       77.82       67.57      4.35 o 
  -3  -2   9      318.83      343.89     12.74 o 
  -2  -2   9      129.95      143.10      8.63 o 
  -1  -2   9      181.67      184.85     10.09 o 
   0  -2   9      653.88      707.57     19.99 o 
   1  -2   9        3.04        7.04      5.11 o 
   2  -2   9      431.45      464.52     16.17 o 
   3  -2   9       14.16       23.95      6.12 o 
   4  -2   9      247.36      246.44     12.05 o 
   5  -2   9       34.02       36.47      6.92 o 
  -6  -1   9        5.52       -0.74      4.84 o 
  -5  -1   9        5.07        2.58      4.14 o 
  -4  -1   9       71.29       77.02      5.00 o 
  -3  -1   9       47.23       36.17      3.59 o 
  -2  -1   9       95.69       84.97      6.84 o 
  -1  -1   9      152.94      150.31      9.00 o 
   0  -1   9       41.84       62.83      7.12 o 
   1  -1   9       88.17       80.88      7.24 o 
   2  -1   9        1.72        2.13      3.99 o 
   3  -1   9      251.21      281.01     11.98 o 
   4  -1   9      103.83      115.94      8.48 o 
   5  -1   9      143.98      159.39      9.79 o 
  -6   0   9       59.96       63.63      6.10 o 
  -5   0   9        0.87       -0.62      4.02 o 
  -4   0   9        7.31        3.07      3.62 o 
  -3   0   9       23.80       27.14      3.44 o 
  -2   0   9        1.36        6.73      2.52 o 
  -1   0   9      769.92      744.93     19.19 o 
   0   0   9      132.55      128.24      8.08 o 
   1   0   9       81.49       78.01      6.50 o 
   2   0   9      248.01      256.09     11.11 o 
   3   0   9       16.75       21.27      5.36 o 
   4   0   9      223.98      240.86     10.96 o 
   5   0   9      121.89      123.41      8.38 o 
   6   0   9       25.31       35.04      6.20 o 
  -6   1   9        2.25        1.69      4.56 o 
  -5   1   9       48.03       46.19      6.35 o 
  -4   1   9        7.28       10.29      4.04 o 
  -3   1   9       15.76       24.35      4.56 o 
  -2   1   9      270.16      234.76      6.37 o 
  -1   1   9       26.25       16.37      4.91 o 
   0   1   9       18.19       24.23      4.98 o 
   1   1   9      190.23      184.50      9.22 o 
   2   1   9      182.13      222.61      9.89 o 
   3   1   9      291.56      270.54     10.81 o 
   4   1   9        3.78        7.86      3.72 o 
   5   1   9       13.49       19.59      4.74 o 
  -6   2   9        5.27        5.58      4.12 o 
  -5   2   9        0.43       -6.17      4.12 o 
  -4   2   9       66.80       71.11      5.65 o 
  -3   2   9        0.54       -4.80      3.20 o 
  -2   2   9      444.54      424.70     12.37 o 
  -1   2   9       24.61       34.83      3.35 o 
   0   2   9      207.77      211.26      8.70 o 
   1   2   9       20.03       32.51      5.23 o 
   2   2   9       77.87       62.46      5.70 o 
   3   2   9      177.68      187.11      8.58 o 
   4   2   9      155.49      160.85      8.06 o 
   5   2   9       21.08       22.99      4.17 o 
   6   2   9      113.33      104.94      6.74 o 
   7   2   9       17.94       29.63      5.46 o 
  -5   3   9       51.84       71.78      7.71 o 
  -4   3   9        0.19       -5.36      3.57 o 
  -3   3   9      385.68      374.46     12.25 o 
  -2   3   9      401.85      398.02     12.05 o 
  -1   3   9      296.77      315.60     10.24 o 
   0   3   9      227.62      202.51      5.65 o 
   1   3   9      249.62      267.84      9.62 o 
   2   3   9      498.20      492.37     13.59 o 
   3   3   9       38.66       29.95      4.34 o 
   4   3   9       52.72       69.11      4.74 o 
   5   3   9       53.97       49.19      4.69 o 
   6   3   9       22.62       19.14      4.59 o 
   7   3   9       53.47       55.49      5.53 o 
  -5   4   9        0.03       10.86      4.64 o 
  -4   4   9       41.49       40.57      5.83 o 
  -3   4   9       43.96       50.66      5.98 o 
  -2   4   9       47.77       45.35      4.56 o 
  -1   4   9      251.95      217.16      8.33 o 
   0   4   9      104.82      106.77      5.80 o 
   1   4   9      991.26      920.33     13.87 o 
   2   4   9       48.48       54.06      2.91 o 
   3   4   9      760.80      736.16     15.10 o 
   4   4   9        7.94        6.84      1.95 o 
   5   4   9      443.26      446.49     12.22 o 
   6   4   9       60.19       69.68      5.50 o 
   7   4   9        7.90        7.76      4.17 o 
  -4   5   9        0.47       -6.14      4.09 o 
  -3   5   9       66.06       54.50      5.68 o 
  -2   5   9        9.46        5.75      3.94 o 
  -1   5   9        3.86        1.81      3.45 o 
   0   5   9      142.62      131.39      4.19 o 
   1   5   9        6.83       10.73      2.42 o 
   2   5   9      918.62      854.30     15.41 o 
   3   5   9      123.85      118.89      5.21 o 
   4   5   9      964.17      866.26     17.98 o 
   5   5   9       53.09       69.62      3.35 o 
   6   5   9      195.81      187.97      7.00 o 
   7   5   9      339.71      337.86     11.73 o 
   8   5   9       43.36       49.17      6.40 o 
  -4   6   9        0.05        4.02      5.26 o 
  -3   6   9        0.10        2.11      3.97 o 
  -2   6   9       54.57       61.42      5.63 o 
  -1   6   9       20.73       23.75      2.95 o 
   0   6   9        6.81       10.85      2.27 o 
   1   6   9       77.52       67.39      3.27 o 
   2   6   9        0.31       -0.77      1.66 o 
   3   6   9      210.99      201.02      5.15 o 
   4   6   9      230.73      215.67      7.79 o 
   5   6   9      280.36      243.99      6.25 o 
   6   6   9      195.85      196.36      5.75 o 
   7   6   9       62.29       70.63      5.78 o 
   8   6   9      308.82      327.90     12.35 o 
  -3   7   9        7.88       16.84      4.79 o 
  -2   7   9       12.09       13.80      3.12 o 
  -1   7   9       16.72       31.51      3.25 o 
   0   7   9       54.59       59.12      3.55 o 
   1   7   9      165.00      165.22      5.12 o 
   2   7   9        2.25        1.79      1.90 o 
   3   7   9        4.41        2.50      1.94 o 
   4   7   9        1.93        2.65      2.85 o 
   5   7   9       64.02       64.94      4.96 o 
   6   7   9       79.66       75.43      3.71 o 
   7   7   9       63.55       63.25      4.21 o 
   8   7   9        2.50       -6.58      4.39 o 
  -2   8   9       27.31       36.83      4.80 o 
  -1   8   9      110.10      114.81      5.04 o 
   0   8   9      146.38      144.79      5.18 o 
   1   8   9       19.56       28.64      3.23 o 
   2   8   9      334.52      328.57      7.35 o 
   3   8   9       73.10       69.01      5.06 o 
   4   8   9      616.05      639.21     15.84 o 
   5   8   9      163.26      147.48      7.09 o 
   6   8   9       22.60       27.37      4.51 o 
   7   8   9      147.06      145.45      5.25 o 
  -1   9   9       38.43       39.53      4.13 o 
   0   9   9       28.72       43.40      3.91 o 
   1   9   9      218.54      216.45      8.08 o 
   2   9   9      108.83      100.35      6.27 o 
   3   9   9      170.59      169.97      7.89 o 
   4   9   9        6.89        9.99      3.45 o 
   5   9   9      168.94      165.46      8.01 o 
   6   9   9      178.75      158.17      7.96 o 
   7   9   9        9.93       15.13      4.34 o 
   0  10   9       41.31       49.79     10.77 o 
   1  10   9        3.99       -1.76      3.60 o 
   2  10   9       52.38       56.19      5.60 o 
   3  10   9       17.02       17.36      4.46 o 
   4  10   9      557.73      525.00     15.25 o 
   5  10   9       21.29       23.98      4.51 o 
   6  10   9       56.67       62.81      5.65 o 
   7  10   9      207.99      195.31      9.47 o 
   1  11   9       34.12       37.00      5.68 o 
   2  11   9        2.23        8.93      4.54 o 
   3  11   9      127.88      121.32      7.84 o 
   4  11   9       23.74       25.22      4.88 o 
   5  11   9      134.39      149.64      8.60 o 
  -3  -4  10       20.23       21.72      6.52 o 
  -2  -4  10       33.71       26.56      7.04 o 
  -1  -4  10       25.23       36.97      7.34 o 
   0  -4  10      240.42      247.44     13.02 o 
   1  -4  10        8.76       24.00      6.69 o 
  -4  -3  10        0.23        7.17      3.21 o 
  -3  -3  10        8.83        8.55      5.43 o 
  -2  -3  10        0.93        9.94      5.48 o 
  -1  -3  10       65.18       81.50      8.95 o 
   0  -3  10        0.66        6.42      6.03 o 
   1  -3  10       55.09       72.23      8.43 o 
   2  -3  10       12.91       26.23      6.17 o 
  -5  -2  10        0.44       -0.47      3.03 o 
  -4  -2  10       23.98       23.46      5.29 o 
  -3  -2  10        1.80        3.16      3.04 o 
  -2  -2  10       36.29       46.99      6.62 o 
  -1  -2  10       29.80       20.68      5.93 o 
   0  -2  10        0.32       -3.10      4.76 o 
   1  -2  10       20.68       35.09      7.02 o 
   2  -2  10        8.89       10.71      5.33 o 
   3  -2  10       18.60       11.75      5.80 o 
   4  -2  10       17.79       17.38      6.69 o 
  -5  -1  10      100.31      110.96      7.39 o 
  -4  -1  10        7.23        5.51      2.84 o 
  -3  -1  10       61.53       65.85      6.66 o 
  -2  -1  10       85.00       92.49      7.41 o 
  -1  -1  10      107.89      121.35      8.73 o 
   0  -1  10      272.15      274.71     12.32 o 
   1  -1  10        5.33        7.54      5.41 o 
   2  -1  10       76.39       86.07      8.85 o 
   3  -1  10        5.19        9.45      5.78 o 
   4  -1  10       22.79       18.18      5.93 o 
  -5   0  10       12.21        9.79      4.59 o 
  -4   0  10       92.71       85.64      6.50 o 
  -3   0  10       23.94       32.61      5.65 o 
  -2   0  10      105.62      134.94      5.34 o 
  -1   0  10      461.08      443.52     14.90 o 
   0   0  10        0.07       -1.56      4.31 o 
   1   0  10      357.83      395.22     14.31 o 
   2   0  10        7.32       13.36      5.68 o 
   3   0  10      281.72      292.49     12.60 o 
   4   0  10       46.55       49.42      7.19 o 
   5   0  10       26.62       28.37      5.90 o 
  -5   1  10       29.84       32.61      5.85 o 
  -4   1  10       27.01       32.41      5.16 o 
  -3   1  10       39.93       63.55      6.57 o 
  -2   1  10       28.59       22.97      3.21 o 
  -1   1  10       27.33       25.19      5.21 o 
   0   1  10      193.22      191.32      9.57 o 
   1   1  10       12.77       19.22      5.48 o 
   2   1  10      133.71      136.65      8.73 o 
   3   1  10       65.70       71.63      7.61 o 
   4   1  10      343.88      370.89     13.71 o 
   5   1  10       57.28       75.78      7.81 o 
   6   1  10       61.90       62.16      7.41 o 
  -5   2  10        0.05        2.21      4.09 o 
  -4   2  10        1.43       -2.11      4.14 o 
  -3   2  10       10.55       13.41      4.07 o 
  -2   2  10      191.57      202.28      8.68 o 
  -1   2  10      302.15      266.95      9.94 o 
   0   2  10      176.37      173.45      8.58 o 
   1   2  10      144.19      150.78      8.41 o 
   2   2  10        3.92        8.53      4.31 o 
   3   2  10      406.95      398.32     13.44 o 
   4   2  10      146.12      146.29      8.41 o 
   5   2  10      125.25      124.99      8.03 o 
   6   2  10      198.29      203.05     10.19 o 
  -5   3  10        0.15       -1.51      4.46 o 
  -4   3  10       10.64        7.93      4.66 o 
  -3   3  10        8.72        5.38      4.49 o 
  -2   3  10       43.76       30.00      5.28 o 
  -1   3  10        4.85        9.37      3.97 o 
   0   3  10      123.35      115.08      6.37 o 
   1   3  10       66.85       70.62      6.40 o 
   2   3  10       90.79       88.10      6.55 o 
   3   3  10        1.29       -4.95      3.30 o 
   4   3  10       15.44       12.30      4.07 o 
  -4   4  10       11.38       10.07      4.96 o 
  -3   4  10      167.03      187.95      9.17 o 
  -2   4  10        2.49        2.83      3.92 o 
  -1   4  10       91.24       85.02      5.93 o 
   0   4  10       62.17       62.76      5.43 o 
   1   4  10       10.45       16.27      3.52 o 
   2   4  10      180.59      171.71      7.98 o 
   3   4  10       21.76       24.35      4.61 o 
   4   4  10       30.75       39.62      4.81 o 
   6   4  10        0.53       -3.25      3.69 o 
   7   4  10        0.99       -5.76      3.84 o 
  -4   5  10       88.64       84.90      7.22 o 
  -3   5  10       88.61       96.75      7.12 o 
  -2   5  10       55.08       54.45      5.65 o 
  -1   5  10      274.61      275.40     10.27 o 
   0   5  10      198.28      214.36      8.70 o 
   1   5  10      222.18      210.32      8.53 o 
   2   5  10        2.19       -2.58      2.73 o 
   3   5  10      138.29      146.33      4.55 o 
   4   5  10       93.34       98.21      3.84 o 
   5   5  10       44.39       56.09      3.55 o 
   6   5  10       96.61       88.52      6.40 o 
   7   5  10       93.70       93.53      6.99 o 
  -3   6  10        0.18        7.09      4.36 o 
  -2   6  10       82.37       66.03      6.10 o 
  -1   6  10       30.29       33.13      5.46 o 
   0   6  10      207.83      189.91      8.13 o 
   1   6  10       33.92       52.37      5.58 o 
   2   6  10      293.18      296.96      8.75 o 
   3   6  10        0.65        4.52      2.70 o 
   4   6  10      163.94      177.56      7.14 o 
   5   6  10      162.11      167.41     17.37 o 
   6   6  10       96.56      108.21      8.38 o 
   7   6  10      148.38      148.62      8.26 o 
  -3   7  10        3.84       12.67      5.06 o 
  -2   7  10        0.15        2.90      3.99 o 
  -1   7  10       27.66       36.92      5.36 o 
   0   7  10       24.09       37.32      5.46 o 
   1   7  10      149.48      139.39      4.74 o 
   2   7  10        0.22        5.43      4.74 o 
   3   7  10      355.77      348.31      7.43 o 
   4   7  10       16.21       18.62      3.69 o 
   5   7  10      145.80      153.98      7.46 o 
   6   7  10      115.46      110.62      4.43 o 
   7   7  10       54.13       67.27      4.09 o 
  -2   8  10        0.00       -1.83      4.54 o 
  -1   8  10        5.18       11.80      4.64 o 
   0   8  10       11.50       11.94      4.19 o 
   1   8  10        7.09       14.84      2.77 o 
   2   8  10      115.79      117.48      4.71 o 
   3   8  10       35.45       33.18      4.24 o 
   4   8  10      115.98      109.67      6.27 o 
   5   8  10       97.50       83.07      5.68 o 
   6   8  10      121.63      111.41      6.65 o 
   7   8  10      147.01      140.83      5.33 o 
  -1   9  10        8.54       15.83      5.59 o 
   0   9  10        9.33       13.94      3.11 o 
   1   9  10        0.18        1.35      2.63 o 
   2   9  10        3.37        4.26      3.40 o 
   3   9  10       33.18       34.12      4.74 o 
   4   9  10        3.71        1.79      3.50 o 
   5   9  10      100.59       90.85      6.22 o 
   6   9  10        5.91       10.17      3.74 o 
   1  10  10      104.94      106.87      7.07 o 
   2  10  10       12.00        5.73      3.97 o 
   3  10  10       79.93       76.72      6.07 o 
   4  10  10       60.80       56.29      5.53 o 
   5  10  10       19.15       30.28      5.21 o 
   6  10  10       42.05       41.14      5.70 o 
   3  11  10        0.13        7.22      3.97 o 
  -2  -3  11       67.21       77.56      9.35 o 
  -1  -3  11       18.26       14.36      6.40 o 
   0  -3  11       36.28       44.95      8.48 o 
  -3  -2  11       10.59       10.68      3.53 o 
  -2  -2  11       45.29       68.78      8.03 o 
  -1  -2  11      104.18       93.38      8.73 o 
   0  -2  11        0.61       -4.64      5.75 o 
   1  -2  11      151.36      172.40     10.98 o 
   2  -2  11       28.32       31.49      7.74 o 
  -4  -1  11        0.95       -5.62      3.74 o 
  -3  -1  11       15.52       21.70      3.61 o 
  -2  -1  11       19.03       24.47      5.88 o 
  -1  -1  11        0.50       -3.74      4.59 o 
   0  -1  11       22.60       10.56      6.37 o 
   1  -1  11        1.41        4.39      5.83 o 
   2  -1  11       83.83       95.04      8.83 o 
   3  -1  11       12.04        7.71      6.20 o 
  -4   0  11        1.54        5.13      4.74 o 
  -3   0  11       29.20       46.34      6.25 o 
  -2   0  11        5.39       -1.38      2.58 o 
  -1   0  11        4.94       -1.54      5.03 o 
   0   0  11        0.28       -6.43      4.29 o 
   1   0  11       41.98       55.84      7.31 o 
   2   0  11        1.30       -6.81      4.54 o 
   3   0  11       32.68       38.90      7.31 o 
   4   0  11       12.76       13.02      5.83 o 
  -4   1  11       44.49       64.72      6.25 o 
  -3   1  11       13.25        5.33      4.34 o 
  -2   1  11      106.72       94.37      6.42 o 
  -1   1  11       18.95       14.26      5.55 o 
   0   1  11       13.92       27.10      5.70 o 
   1   1  11       73.09       78.28      7.69 o 
   2   1  11        7.89        7.81      5.33 o 
   3   1  11        9.73        4.12      5.23 o 
   4   1  11        3.77        0.62      4.56 o 
   5   1  11        0.39        6.57      5.06 o 
  -4   2  11        4.32       -1.79      4.26 o 
  -3   2  11       76.37       75.30      6.27 o 
  -2   2  11      175.64      174.29      8.26 o 
  -1   2  11       13.66       19.84      4.71 o 
   0   2  11      165.37      158.62      8.98 o 
   1   2  11        0.04       -6.06      4.04 o 
   2   2  11      406.20      444.63     15.15 o 
   3   2  11        0.75        5.93      5.06 o 
   4   2  11       25.29       31.49      6.30 o 
   5   2  11       13.57       16.96      5.60 o 
  -4   3  11        4.31        4.09      5.01 o 
  -3   3  11       32.53       40.47      5.95 o 
  -2   3  11        6.29        9.05      4.59 o 
  -1   3  11       20.19       21.00      4.54 o 
   0   3  11        0.23       -4.09      2.73 o 
   1   3  11      275.59      282.15     11.11 o 
   2   3  11       38.44       43.64      6.27 o 
   3   3  11      268.08      293.23     11.51 o 
   4   3  11       27.27       32.85      5.60 o 
   5   3  11      168.99      147.04      8.60 o 
   6   3  11       61.33       60.05      6.94 o 
  -3   4  11       55.36       59.98      7.24 o 
  -2   4  11       26.51       21.65      4.81 o 
  -1   4  11       16.13       24.08      5.03 o 
   0   4  11       38.45       44.63      5.83 o 
   1   4  11        1.76        2.31      2.85 o 
   3   4  11      221.60      214.18      9.47 o 
   4   4  11      163.85      149.12      8.03 o 
   5   4  11      152.15      128.17      7.56 o 
  -3   5  11        8.96        6.99      4.46 o 
  -2   5  11        7.02       19.09      4.91 o 
  -1   5  11        0.97       -3.87      3.62 o 
   0   5  11       22.95       29.11      5.23 o 
   1   5  11       26.41       17.46      4.66 o 
   2   5  11       13.82       11.73      3.62 o 
   4   5  11        0.07        8.73      3.60 o 
  -2   6  11       51.97       69.58      7.56 o 
  -1   6  11        2.11        8.33      4.41 o 
   0   6  11        2.36       -4.65      3.10 o 
   1   6  11      107.92      117.43      6.94 o 
   2   6  11       28.64       27.03      4.61 o 
   3   6  11      118.31      111.75      6.30 o 
   6   6  11        0.31        5.65      3.42 o 
  -2   7  11       14.10       28.86      5.55 o 
  -1   7  11       32.08       49.02      6.37 o 
   0   7  11       44.49       49.67      6.22 o 
   1   7  11       35.65       46.39      5.75 o 
   2   7  11       37.76       51.67      5.21 o 
   3   7  11       56.33       45.92      4.69 o 
   4   7  11       64.41       75.55      5.08 o 
   5   7  11       53.13       49.97      2.62 o 
   6   7  11       19.48       24.83      3.19 o 
  -1   8  11       17.33       13.59      5.23 o 
   0   8  11        7.15        4.71      4.74 o 
   1   8  11       57.66       63.03      5.78 o 
   2   8  11        4.05        8.73      4.26 o 
   3   8  11       68.31       71.01      5.38 o 
   4   8  11       17.25        8.98      3.74 o 
   5   8  11       23.48       30.45      4.76 o 
   6   8  11      126.31      123.28      4.79 o 
   0   9  11       68.31       83.41      6.77 o 
   1   9  11        2.39        2.73      4.56 o 
   2   9  11      133.15      123.61      7.09 o 
   3   9  11        5.50       17.16      4.04 o 
   4   9  11      126.79      141.16      7.59 o 
   5   9  11       31.01       30.70      4.76 o 
   2  10  11       36.17       50.43      5.95 o 
   3  10  11      120.15      116.96      7.17 o 
   4  10  11        9.04        2.43      4.04 o 
  -1  -1  12       44.10       50.21      8.68 o 
   0  -1  12       17.99       36.45      7.84 o 
   1  -1  12      102.15      109.84      9.89 o 
  -2   0  12       82.01       63.18      5.80 o 
  -1   0  12       13.25        9.20      5.63 o 
   0   0  12      139.18      155.64     10.56 o 
   1   0  12        8.91        7.66      5.95 o 
   2   0  12       60.32       73.27      9.10 o 
  -3   1  12       17.04       18.92      5.13 o 
  -2   1  12        0.21       -0.30      4.12 o 
  -1   1  12       72.31       61.07      5.43 o 
   0   1  12        0.99       11.08      5.90 o 
   1   1  12       27.31       26.06      6.55 o 
   2   1  12       14.08        2.48      6.05 o 
   3   1  12      102.30      112.37      9.52 o 
  -3   2  12        2.19        6.89      4.41 o 
  -2   2  12        0.57        3.20      3.79 o 
  -1   2  12        1.90        2.23      3.62 o 
   1   2  12       23.23        5.85      5.33 o 
   2   2  12       19.49       13.86      6.15 o 
   3   2  12       23.53       22.24      6.17 o 
   4   2  12       24.05       34.57      6.87 o 
  -2   3  12       28.23       30.97      5.33 o 
  -1   3  12       40.51       62.21      7.02 o 
   0   3  12       29.99       34.94      5.21 o 
   2   3  12       10.35        6.62      4.93 o 
   3   3  12        4.20       -5.88      4.26 o 
   4   3  12        0.05        1.36      4.74 o 
  -2   4  12        1.72        2.23      3.89 o 
  -1   4  12      124.12      110.61      7.27 o 
   0   4  12       12.66       30.67      5.31 o 
   1   4  12      224.94      191.05      8.53 o 
   3   4  12       52.66       89.93      7.29 o 
   4   4  12       20.61       32.36      5.90 o 
   5   4  12       31.39       47.81      6.72 o 
  -2   5  12        5.94        2.78      4.91 o 
  -1   5  12        0.88        5.01      4.12 o 
   0   5  12       41.82       40.49      5.80 o 
   1   5  12       20.13       20.56      4.88 o 
   2   5  12      163.68      165.34      8.03 o 
   4   5  12       86.32       77.31      6.27 o 
   5   5  12       77.60       63.92      6.22 o 
  -1   6  12        0.63       -1.54      3.47 o 
   0   6  12        3.17        5.93      4.19 o 
   1   6  12       35.69       41.61      5.88 o 
   2   6  12       57.42       63.60      5.95 o 
   3   6  12       36.95       47.01      4.86 o 
   0   7  12        0.30       -0.05      4.54 o 
   1   7  12        0.02       -2.26      3.89 o 
   2   7  12        1.34       -2.41      3.87 o 
   3   7  12        1.26       -1.44      3.82 o 
   1   8  12        2.37        6.82      4.61 o 
   2   8  12       24.74       32.68      5.63 o 
   0   2  13       21.74       14.56      4.34 o 
   2   2  13        2.73        2.70      6.20 o 
   0   3  13       40.29       41.04      6.05 o 
   0   4  13        8.80        6.03      4.71 o 
   1   4  13        6.18       -0.12      3.42 o 
   0   5  13       13.35       26.11      5.36 o 
   1   5  13       14.44       19.22      4.69 o 
   2   5  13        0.42        2.95      3.87 o 
   1   6  13        1.02        1.74      3.84 o 
   2   6  13       21.14       29.23      5.53 o 
   3   6  13        5.69        9.55      4.09 o 
                                                 
